# Supplementary material for: Contrasting Inflammatory Signatures in Peripheral Blood and Bronchoalveolar Cells Reveal Compartment-Specific Effects of HIV Infection
Source: Front Immunol. 2020 May 19;11:864. doi: 10.3389/fimmu.2020.00864 (PMC7248324; doi:10.3389/fimmu.2020.00864)
Supplement: Supplementary file 4 [file Table_3.xlsx]

## Sheet: Sheet1
Supplementary Table 3: Enriched GO terms in the list of genes that were differentially expressed in PBMCs between the HIV-positive and HIV-negative participants.
Go terms that had 20-200 genes were considered.
GO Term	Description	P-value	FDR q-value	Enrichment	N	B	n	b	Genes
GO:0060337	type I interferon signaling pathway	1.55e-11	2.14e-07	6.02	10633	50	707	20	[RSAD2 - radical s-adenosyl methionine domain containing 2, IFIT2 - interferon-induced protein with tetratricopeptide repeats 2, IFITM3 - interferon induced transmembrane protein 3, IFIT1 - interferon-induced protein with tetratricopeptide repeats 1, IFIT3 - interferon-induced protein with tetratricopeptide repeats 3, OAS3 - 2'-5'-oligoadenylate synthetase 3, 100kda, IFI27 - interferon, alpha-ind…
GO:0051607	defense response to virus	9.11e-09	1.14e-05	3.13	10633	149	707	31	[IFIT2 - interferon-induced protein with tetratricopeptide repeats 2, IFIT1 - interferon-induced protein with tetratricopeptide repeats 1, BNIP3L - bcl2/adenovirus e1b 19kda interacting protein 3-like, IFIT3 - interferon-induced protein with tetratricopeptide repeats 3, DTX3L - deltex 3-like (drosophila), IFI27 - interferon, alpha-inducible protein 27, OASL - 2'-5'-oligoadenylate synthetase-like,…
GO:0032655	regulation of interleukin-12 production	1.68e-06	0.0008	4.39	10633	48	707	14	[CCR7 - chemokine (c-c motif) receptor 7, LTB - lymphotoxin beta (tnf superfamily, member 3), CD36 - cd36 molecule (thrombospondin receptor), RIPK2 - receptor-interacting serine-threonine kinase 2, CLEC7A - c-type lectin domain family 7, member a, CD40LG - cd40 ligand, ACP5 - acid phosphatase 5, tartrate resistant, THBS1 - thrombospondin 1, TLR2 - toll-like receptor 2, SCIMP - slp adaptor and csk…
GO:0019722	calcium-mediated signaling	4.48e-06	0.00182	3.34	10633	81	707	18	[DMTN - dematin actin binding protein, MCTP1 - multiple c2 domains, transmembrane 1, CCR6 - chemokine (c-c motif) receptor 6, CCR7 - chemokine (c-c motif) receptor 7, ATP2A2 - atpase, ca++ transporting, cardiac muscle, slow twitch 2, NUDT4 - nudix (nucleoside diphosphate linked moiety x)-type motif 4, SLC8A1 - solute carrier family 8 (sodium/calcium exchanger), member 1, LPHN1 - latrophilin 1, CC…
GO:0042035	regulation of cytokine biosynthetic process	5.39e-06	0.00213	3.3	10633	82	707	18	[IGF2BP2 - insulin-like growth factor 2 mrna binding protein 2, UBE2J1 - ubiquitin-conjugating enzyme e2, j1, LTB - lymphotoxin beta (tnf superfamily, member 3), EREG - epiregulin, CLEC7A - c-type lectin domain family 7, member a, KLF4 - kruppel-like factor 4 (gut), LAG3 - lymphocyte-activation gene 3, EGR1 - early growth response 1, TLR1 - toll-like receptor 1, JAK2 - janus kinase 2, THBS1 - thr…
GO:1903708	positive regulation of hemopoiesis	6.29e-06	0.00229	2.59	10633	151	707	26	[FAM210B - family with sequence similarity 210, member b, TRIB1 - tribbles homolog 1 (drosophila), STAT1 - signal transducer and activator of transcription 1, 91kda, FLT3LG - fms-related tyrosine kinase 3 ligand, HLX - h2.0-like homeobox, CCR1 - chemokine (c-c motif) receptor 1, VNN1 - vanin 1, CA2 - carbonic anhydrase ii, ISG15 - isg15 ubiquitin-like modifier, NLRP3 - nlr family, pyrin domain co…
GO:0032735	positive regulation of interleukin-12 production	6.93e-06	0.00246	5.37	10633	28	707	10	[CCR7 - chemokine (c-c motif) receptor 7, LTB - lymphotoxin beta (tnf superfamily, member 3), CD36 - cd36 molecule (thrombospondin receptor), SCIMP - slp adaptor and csk interacting membrane protein, TLR2 - toll-like receptor 2, RIPK2 - receptor-interacting serine-threonine kinase 2, TLR4 - toll-like receptor 4, CLEC7A - c-type lectin domain family 7, member a, CD40LG - cd40 ligand, IFNG - interf…
GO:0060333	interferon-gamma-mediated signaling pathway	7.51e-06	0.00259	3.7	10633	61	707	15	[MT2A - metallothionein 2a, OAS3 - 2'-5'-oligoadenylate synthetase 3, 100kda, OASL - 2'-5'-oligoadenylate synthetase-like, STAT1 - signal transducer and activator of transcription 1, 91kda, GBP1 - guanylate binding protein 1, interferon-inducible, IRF7 - interferon regulatory factor 7, JAK2 - janus kinase 2, IRF4 - interferon regulatory factor 4, NMI - n-myc (and stat) interactor, OAS1 - 2'-5'-ol…
GO:0042534	regulation of tumor necrosis factor biosynthetic process	8.46e-06	0.00278	5.89	10633	23	707	9	[TLR1 - toll-like receptor 1, UBE2J1 - ubiquitin-conjugating enzyme e2, j1, JAK2 - janus kinase 2, THBS1 - thrombospondin 1, CX3CR1 - chemokine (c-x3-c motif) receptor 1, TLR4 - toll-like receptor 4, CLEC7A - c-type lectin domain family 7, member a, CYBB - cytochrome b-245, beta polypeptide, IFNG - interferon, gamma]
GO:0043901	negative regulation of multi-organism process	2.26e-05	0.00678	2.65	10633	125	707	22	[RSAD2 - radical s-adenosyl methionine domain containing 2, IFITM3 - interferon induced transmembrane protein 3, IFIT1 - interferon-induced protein with tetratricopeptide repeats 1, OAS3 - 2'-5'-oligoadenylate synthetase 3, 100kda, OASL - 2'-5'-oligoadenylate synthetase-like, PTX3 - pentraxin 3, long, IL2RA - interleukin 2 receptor, alpha, TRIB1 - tribbles homolog 1 (drosophila), STAT1 - signal t…
GO:0048534	hematopoietic or lymphoid organ development	2.9e-05	0.00835	2.68	10633	118	707	21	[CRIP2 - cysteine-rich protein 2, TOX - thymocyte selection-associated high mobility group box, TWSG1 - twisted gastrulation homolog 1 (drosophila), HOXB4 - homeobox b4, LTB - lymphotoxin beta (tnf superfamily, member 3), CCNB2 - cyclin b2, EPB42 - erythrocyte membrane protein band 4.2, FLT3LG - fms-related tyrosine kinase 3 ligand, FLCN - folliculin, AHSP - alpha hemoglobin stabilizing protein, …
GO:0045637	regulation of myeloid cell differentiation	3.31e-05	0.00935	2.32	10633	175	707	27	[FAM210B - family with sequence similarity 210, member b, TRIB1 - tribbles homolog 1 (drosophila), STAT1 - signal transducer and activator of transcription 1, 91kda, HMGB3 - high mobility group box 3, CCR1 - chemokine (c-c motif) receptor 1, ITGA2B - integrin, alpha 2b (platelet glycoprotein iib of iib/iiia complex, antigen cd41), RARG - retinoic acid receptor, gamma, CA2 - carbonic anhydrase ii,…
GO:0045428	regulation of nitric oxide biosynthetic process	4.05e-05	0.011	4.14	10633	40	707	11	[JAK2 - janus kinase 2, CX3CR1 - chemokine (c-x3-c motif) receptor 1, INSR - insulin receptor, CD36 - cd36 molecule (thrombospondin receptor), PTX3 - pentraxin 3, long, TLR4 - toll-like receptor 4, PTGS2 - prostaglandin-endoperoxide synthase 2 (prostaglandin g/h synthase and cyclooxygenase), CLEC7A - c-type lectin domain family 7, member a, ACP5 - acid phosphatase 5, tartrate resistant, KLF4 - kr…
GO:1903428	positive regulation of reactive oxygen species biosynthetic process	4.81e-05	0.0121	4.42	10633	34	707	10	[JAK2 - janus kinase 2, INSR - insulin receptor, CD36 - cd36 molecule (thrombospondin receptor), PTX3 - pentraxin 3, long, PTGS2 - prostaglandin-endoperoxide synthase 2 (prostaglandin g/h synthase and cyclooxygenase), TLR4 - toll-like receptor 4, CLEC7A - c-type lectin domain family 7, member a, FOXO3 - forkhead box o3, KLF4 - kruppel-like factor 4 (gut), IFNG - interferon, gamma]
GO:0045429	positive regulation of nitric oxide biosynthetic process	5.29e-05	0.0128	4.83	10633	28	707	9	[JAK2 - janus kinase 2, INSR - insulin receptor, CD36 - cd36 molecule (thrombospondin receptor), PTX3 - pentraxin 3, long, TLR4 - toll-like receptor 4, PTGS2 - prostaglandin-endoperoxide synthase 2 (prostaglandin g/h synthase and cyclooxygenase), CLEC7A - c-type lectin domain family 7, member a, KLF4 - kruppel-like factor 4 (gut), IFNG - interferon, gamma]
GO:1904407	positive regulation of nitric oxide metabolic process	7.22e-05	0.0161	4.67	10633	29	707	9	[JAK2 - janus kinase 2, INSR - insulin receptor, CD36 - cd36 molecule (thrombospondin receptor), PTX3 - pentraxin 3, long, PTGS2 - prostaglandin-endoperoxide synthase 2 (prostaglandin g/h synthase and cyclooxygenase), TLR4 - toll-like receptor 4, CLEC7A - c-type lectin domain family 7, member a, KLF4 - kruppel-like factor 4 (gut), IFNG - interferon, gamma]
GO:0019932	second-messenger-mediated signaling	9.02e-05	0.0189	2.37	10633	146	707	23	[DMTN - dematin actin binding protein, MCTP1 - multiple c2 domains, transmembrane 1, CCR6 - chemokine (c-c motif) receptor 6, PDE9A - phosphodiesterase 9a, CCR7 - chemokine (c-c motif) receptor 7, ATP2A2 - atpase, ca++ transporting, cardiac muscle, slow twitch 2, CD36 - cd36 molecule (thrombospondin receptor), NUDT4 - nudix (nucleoside diphosphate linked moiety x)-type motif 4, SLC8A1 - solute ca…
GO:0030198	extracellular matrix organization	8.88e-05	0.0189	2.49	10633	127	707	21	[LEPREL4 - leprecan-like 4, COL6A2 - collagen, type vi, alpha 2, SFRP2 - secreted frizzled-related protein 2, SERPINH1 - serpin peptidase inhibitor, clade h (heat shock protein 47), member 1, (collagen binding protein 1), PTX3 - pentraxin 3, long, CRISPLD2 - cysteine-rich secretory protein lccl domain containing 2, COL18A1 - collagen, type xviii, alpha 1, COLQ - collagen-like tail subunit (single…
GO:0001505	regulation of neurotransmitter levels	0.000104	0.0208	2.3	10633	157	707	24	[MCTP1 - multiple c2 domains, transmembrane 1, GLUL - glutamate-ammonia ligase, SLC29A2 - solute carrier family 29 (equilibrative nucleoside transporter), member 2, INSR - insulin receptor, ATP2A2 - atpase, ca++ transporting, cardiac muscle, slow twitch 2, CD36 - cd36 molecule (thrombospondin receptor), PTX3 - pentraxin 3, long, SNCA - synuclein, alpha (non a4 component of amyloid precursor), CLE…
GO:0042116	macrophage activation	0.000106	0.021	4.06	10633	37	707	10	[TLR1 - toll-like receptor 1, JAK2 - janus kinase 2, TLR2 - toll-like receptor 2, NAMPT - nicotinamide phosphoribosyltransferase, TLR4 - toll-like receptor 4, SNCA - synuclein, alpha (non a4 component of amyloid precursor), DYSF - dysferlin, limb girdle muscular dystrophy 2b (autosomal recessive), C1QA - complement component 1, q subcomponent, a chain, HAVCR2 - hepatitis a virus cellular receptor…
GO:0048525	negative regulation of viral process	0.000119	0.0228	2.97	10633	76	707	15	[RSAD2 - radical s-adenosyl methionine domain containing 2, IFITM3 - interferon induced transmembrane protein 3, IFIT1 - interferon-induced protein with tetratricopeptide repeats 1, OAS3 - 2'-5'-oligoadenylate synthetase 3, 100kda, OASL - 2'-5'-oligoadenylate synthetase-like, PTX3 - pentraxin 3, long, CCL4 - chemokine (c-c motif) ligand 4, STAT1 - signal transducer and activator of transcription …
GO:0030500	regulation of bone mineralization	0.000136	0.0257	3.96	10633	38	707	10	[WNT10B - wingless-type mmtv integration site family, member 10b, BMP2K - bmp2 inducible kinase, PHOSPHO1 - phosphatase, orphan 1, ISG15 - isg15 ubiquitin-like modifier, ZMPSTE24 - zinc metallopeptidase ste24, GATA1 - gata binding protein 1 (globin transcription factor 1), LTBP3 - latent transforming growth factor beta binding protein 3, SLC8A1 - solute carrier family 8 (sodium/calcium exchanger)…
GO:0070542	response to fatty acid	0.000144	0.0259	3.41	10633	53	707	12	[DGAT2 - diacylglycerol o-acyltransferase 2, ACSL1 - acyl-coa synthetase long-chain family member 1, FFAR2 - free fatty acid receptor 2, LDLR - low density lipoprotein receptor, SCD - stearoyl-coa desaturase (delta-9-desaturase), CCR7 - chemokine (c-c motif) receptor 7, CCNB1 - cyclin b1, CD36 - cd36 molecule (thrombospondin receptor), TLR2 - toll-like receptor 2, CAT - catalase, PTGS2 - prostagl…
GO:0032647	regulation of interferon-alpha production	0.000144	0.0262	4.81	10633	25	707	8	[LILRA4 - leukocyte immunoglobulin-like receptor, subfamily a (with tm domain), member 4, IRF7 - interferon regulatory factor 7, IFIH1 - interferon induced with helicase c domain 1, RIPK2 - receptor-interacting serine-threonine kinase 2, NMI - n-myc (and stat) interactor, TLR4 - toll-like receptor 4, STAT1 - signal transducer and activator of transcription 1, 91kda, HAVCR2 - hepatitis a virus cel…
GO:1903426	regulation of reactive oxygen species biosynthetic process	0.000149	0.0264	3.21	10633	61	707	13	[INSR - insulin receptor, PTX3 - pentraxin 3, long, CD36 - cd36 molecule (thrombospondin receptor), SNCA - synuclein, alpha (non a4 component of amyloid precursor), CLEC7A - c-type lectin domain family 7, member a, ACP5 - acid phosphatase 5, tartrate resistant, KLF4 - kruppel-like factor 4 (gut), JAK2 - janus kinase 2, CX3CR1 - chemokine (c-x3-c motif) receptor 1, TLR4 - toll-like receptor 4, PTG…
GO:0030097	hemopoiesis	0.000177	0.0302	3.15	10633	62	707	13	[CRIP2 - cysteine-rich protein 2, TWSG1 - twisted gastrulation homolog 1 (drosophila), HOXB4 - homeobox b4, FLT3LG - fms-related tyrosine kinase 3 ligand, FLCN - folliculin, AHSP - alpha hemoglobin stabilizing protein, MELK - maternal embryonic leucine zipper kinase, KLF4 - kruppel-like factor 4 (gut), PBX1 - pre-b-cell leukemia homeobox 1, LYL1 - lymphoblastic leukemia derived sequence 1, GLRX5 …
GO:0045639	positive regulation of myeloid cell differentiation	0.000235	0.0377	2.92	10633	72	707	14	[FAM210B - family with sequence similarity 210, member b, FAXDC2 - fatty acid hydroxylase domain containing 2, TRIB1 - tribbles homolog 1 (drosophila), STAT1 - signal transducer and activator of transcription 1, 91kda, CCR1 - chemokine (c-c motif) receptor 1, TRIM58 - tripartite motif containing 58, CA2 - carbonic anhydrase ii, ISG15 - isg15 ubiquitin-like modifier, TESC - tescalcin, LEF1 - lymph…
GO:1903901	negative regulation of viral life cycle	0.000247	0.0393	3.05	10633	64	707	13	[RSAD2 - radical s-adenosyl methionine domain containing 2, IFIT1 - interferon-induced protein with tetratricopeptide repeats 1, IFITM3 - interferon induced transmembrane protein 3, OAS3 - 2'-5'-oligoadenylate synthetase 3, 100kda, OASL - 2'-5'-oligoadenylate synthetase-like, PTX3 - pentraxin 3, long, PLSCR1 - phospholipid scramblase 1, ISG15 - isg15 ubiquitin-like modifier, MX1 - myxovirus (infl…
GO:0045071	negative regulation of viral genome replication	0.000294	0.0442	3.38	10633	49	707	11	[RSAD2 - radical s-adenosyl methionine domain containing 2, IFITM3 - interferon induced transmembrane protein 3, IFIT1 - interferon-induced protein with tetratricopeptide repeats 1, OAS3 - 2'-5'-oligoadenylate synthetase 3, 100kda, ISG15 - isg15 ubiquitin-like modifier, MX1 - myxovirus (influenza virus) resistance 1, interferon-inducible protein p78 (mouse), OASL - 2'-5'-oligoadenylate synthetase…
GO:0032680	regulation of tumor necrosis factor production	0.000302	0.0449	2.4	10633	119	707	19	[LILRA4 - leukocyte immunoglobulin-like receptor, subfamily a (with tm domain), member 4, POMC - proopiomelanocortin, UBE2J1 - ubiquitin-conjugating enzyme e2, j1, CD36 - cd36 molecule (thrombospondin receptor), RIPK2 - receptor-interacting serine-threonine kinase 2, CLEC7A - c-type lectin domain family 7, member a, HAVCR2 - hepatitis a virus cellular receptor 2, ACP5 - acid phosphatase 5, tartra…
GO:0032103	positive regulation of response to external stimulus	0.00033	0.048	2.03	10633	200	707	27	[CCR6 - chemokine (c-c motif) receptor 6, FFAR2 - free fatty acid receptor 2, CCR7 - chemokine (c-c motif) receptor 7, WNK1 - wnk lysine deficient protein kinase 1, DDX60 - dead (asp-glu-ala-asp) box polypeptide 60, SNCA - synuclein, alpha (non a4 component of amyloid precursor), DYSF - dysferlin, limb girdle muscular dystrophy 2b (autosomal recessive), CLEC7A - c-type lectin domain family 7, mem…
GO:0045069	regulation of viral genome replication	0.00033	0.0484	2.72	10633	83	707	15	[RSAD2 - radical s-adenosyl methionine domain containing 2, IFITM3 - interferon induced transmembrane protein 3, IFIT1 - interferon-induced protein with tetratricopeptide repeats 1, OAS3 - 2'-5'-oligoadenylate synthetase 3, 100kda, IFI27 - interferon, alpha-inducible protein 27, OASL - 2'-5'-oligoadenylate synthetase-like, PLSCR1 - phospholipid scramblase 1, TOP2A - topoisomerase (dna) ii alpha 1…
GO:0042108	positive regulation of cytokine biosynthetic process	0.000355	0.0491	3.11	10633	58	707	12	[EGR1 - early growth response 1, LTB - lymphotoxin beta (tnf superfamily, member 3), TLR1 - toll-like receptor 1, JAK2 - janus kinase 2, IRF4 - interferon regulatory factor 4, THBS1 - thrombospondin 1, EREG - epiregulin, TLR4 - toll-like receptor 4, CLEC7A - c-type lectin domain family 7, member a, CD28 - cd28 molecule, CYBB - cytochrome b-245, beta polypeptide, IFNG - interferon, gamma]
GO:0060070	canonical Wnt signaling pathway	0.000355	0.0495	3.87	10633	35	707	9	[TCF7 - transcription factor 7 (t-cell specific, hmg-box), WNT10B - wingless-type mmtv integration site family, member 10b, RARG - retinoic acid receptor, gamma, SFRP2 - secreted frizzled-related protein 2, LRRK2 - leucine-rich repeat kinase 2, LEF1 - lymphoid enhancer-binding factor 1, FZD1 - frizzled family receptor 1, NID1 - nidogen 1, KLF4 - kruppel-like factor 4 (gut)]
