# Supplementary material for: Contrasting Inflammatory Signatures in Peripheral Blood and Bronchoalveolar Cells Reveal Compartment-Specific Effects of HIV Infection
Source: Front Immunol. 2020 May 19;11:864. doi: 10.3389/fimmu.2020.00864 (PMC7248324; doi:10.3389/fimmu.2020.00864)
Supplement: Supplementary file 5 [file Table_4.xlsx]

## Sheet: Sheet1
Supplementary Table 4: Enriched GO terms in the list of genes that were differentially expressed in BLCs between the HIV-positive and HIV-negative participants.
Go terms that had 20-200 genes were considered.
GO Term	Description	P-value	FDR q-value	Enrichment	N	B	n	b	Genes
GO:0002250	adaptive immune response	8.77e-14	1.73e-10	3.66	10633	182	670	42	[LAX1 - lymphocyte transmembrane adaptor 1, MCOLN2 - mucolipin 2, IGJ - immunoglobulin j polypeptide, linker protein for immunoglobulin alpha and mu polypeptides, CD1E - cd1e molecule, CD244 - cd244 molecule, natural killer cell receptor 2b4, PRF1 - perforin 1 (pore forming protein), TFEB - transcription factor eb, GZMM - granzyme m (lymphocyte met-ase 1), CD8A - cd8a molecule, CD8B - cd8b molecu…
GO:0006959	humoral immune response	5.24e-10	3.02e-07	3.8	10633	117	670	28	[CCR6 - chemokine (c-c motif) receptor 6, IGJ - immunoglobulin j polypeptide, linker protein for immunoglobulin alpha and mu polypeptides, CAMP - cathelicidin antimicrobial peptide, CXCL9 - chemokine (c-x-c motif) ligand 9, TFEB - transcription factor eb, RPS19 - ribosomal protein s19, MEF2C - myocyte enhancer factor 2c, IFNG - interferon, gamma, IGLL5 - immunoglobulin lambda-like polypeptide 5, …
GO:0006935	chemotaxis	1.29e-09	6.39e-07	3	10633	196	670	37	[CCR4 - chemokine (c-c motif) receptor 4, CCR5 - chemokine (c-c motif) receptor 5 (gene/pseudogene), CCR6 - chemokine (c-c motif) receptor 6, FFAR2 - free fatty acid receptor 2, CXCR4 - chemokine (c-x-c motif) receptor 4, CMKLR1 - chemokine-like receptor 1, FGF10 - fibroblast growth factor 10, CXCL9 - chemokine (c-x-c motif) ligand 9, MIF - macrophage migration inhibitory factor (glycosylation-in…
GO:0006614	SRP-dependent cotranslational protein targeting to membrane	1.41e-09	6.52e-07	4.29	10633	85	670	23	[RPS4X - ribosomal protein s4, x-linked, RPL35 - ribosomal protein l35, RPS21 - ribosomal protein s21, RPS27 - ribosomal protein s27, RPS26 - ribosomal protein s26, RPS3 - ribosomal protein s3, RPLP2 - ribosomal protein, large, p2, RPL18A - ribosomal protein l18a, RPLP1 - ribosomal protein, large, p1, RPS16 - ribosomal protein s16, RPL18 - ribosomal protein l18, RPS15A - ribosomal protein s15a, R…
GO:0042330	taxis	1.74e-09	7.5e-07	2.97	10633	198	670	37	[CCR4 - chemokine (c-c motif) receptor 4, CCR5 - chemokine (c-c motif) receptor 5 (gene/pseudogene), CCR6 - chemokine (c-c motif) receptor 6, FFAR2 - free fatty acid receptor 2, CXCR4 - chemokine (c-x-c motif) receptor 4, CMKLR1 - chemokine-like receptor 1, FGF10 - fibroblast growth factor 10, CXCL9 - chemokine (c-x-c motif) ligand 9, MIF - macrophage migration inhibitory factor (glycosylation-in…
GO:0060326	cell chemotaxis	3.19e-09	1.3e-06	3.53	10633	126	670	28	[CCR4 - chemokine (c-c motif) receptor 4, CCR5 - chemokine (c-c motif) receptor 5 (gene/pseudogene), FFAR2 - free fatty acid receptor 2, CCR6 - chemokine (c-c motif) receptor 6, CXCR4 - chemokine (c-x-c motif) receptor 4, CXCL9 - chemokine (c-x-c motif) ligand 9, RPS19 - ribosomal protein s19, NRP1 - neuropilin 1, ADAM8 - adam metallopeptidase domain 8, CORO1A - coronin, actin binding protein, 1a…
GO:0030098	lymphocyte differentiation	4.21e-09	1.57e-06	3.24	10633	152	670	31	[CCR6 - chemokine (c-c motif) receptor 6, BCL11B - b-cell cll/lymphoma 11b (zinc finger protein), RHOH - ras homolog family member h, BATF - basic leucine zipper transcription factor, atf-like, FLT3LG - fms-related tyrosine kinase 3 ligand, EGR1 - early growth response 1, CARD11 - caspase recruitment domain family, member 11, CD8A - cd8a molecule, TBX21 - t-box 21, CD19 - cd19 molecule, JAK3 - ja…
GO:0006613	cotranslational protein targeting to membrane	4.77e-09	1.73e-06	4.06	10633	90	670	23	[RPS4X - ribosomal protein s4, x-linked, RPL35 - ribosomal protein l35, RPS21 - ribosomal protein s21, RPS27 - ribosomal protein s27, RPS26 - ribosomal protein s26, RPS3 - ribosomal protein s3, RPLP2 - ribosomal protein, large, p2, RPL18A - ribosomal protein l18a, RPLP1 - ribosomal protein, large, p1, RPS16 - ribosomal protein s16, RPL18 - ribosomal protein l18, RPS15A - ribosomal protein s15a, R…
GO:0000184	nuclear-transcribed mRNA catabolic process, nonsense-mediated decay	5.35e-09	1.9e-06	3.65	10633	113	670	26	[RPS21 - ribosomal protein s21, RPS27 - ribosomal protein s27, RPS26 - ribosomal protein s26, RPL18A - ribosomal protein l18a, RPL18 - ribosomal protein l18, RPS16 - ribosomal protein s16, RPS15A - ribosomal protein s15a, RPL13 - ribosomal protein l13, RPS19 - ribosomal protein s19, RPS15 - ribosomal protein s15, UPF2 - upf2 regulator of nonsense transcripts homolog (yeast), RPS4X - ribosomal pro…
GO:0007267	cell-cell signaling	6.01e-09	2.03e-06	3	10633	180	670	34	[CCR5 - chemokine (c-c motif) receptor 5 (gene/pseudogene), STAB1 - stabilin 1, LTB - lymphotoxin beta (tnf superfamily, member 3), FGFR1 - fibroblast growth factor receptor 1, FGF10 - fibroblast growth factor 10, CXCL9 - chemokine (c-x-c motif) ligand 9, NRP1 - neuropilin 1, GPR56 - g protein-coupled receptor 56, TNFSF10 - tumor necrosis factor (ligand) superfamily, member 10, TPGS1 - tubulin po…
GO:0070098	chemokine-mediated signaling pathway	1.21e-08	3.8e-06	5.09	10633	53	670	17	[CCR4 - chemokine (c-c motif) receptor 4, CCR5 - chemokine (c-c motif) receptor 5 (gene/pseudogene), CCR6 - chemokine (c-c motif) receptor 6, CXCR4 - chemokine (c-x-c motif) receptor 4, CMKLR1 - chemokine-like receptor 1, CCL5 - chemokine (c-c motif) ligand 5, CCL4 - chemokine (c-c motif) ligand 4, CCL8 - chemokine (c-c motif) ligand 8, CXCL10 - chemokine (c-x-c motif) ligand 10, CXCL9 - chemokin…
GO:0045047	protein targeting to ER	2.75e-08	7.92e-06	3.72	10633	98	670	23	[RPS4X - ribosomal protein s4, x-linked, RPL35 - ribosomal protein l35, RPS21 - ribosomal protein s21, RPS27 - ribosomal protein s27, RPS26 - ribosomal protein s26, RPS3 - ribosomal protein s3, RPLP2 - ribosomal protein, large, p2, RPL18A - ribosomal protein l18a, RPLP1 - ribosomal protein, large, p1, RPS16 - ribosomal protein s16, RPL18 - ribosomal protein l18, RPS15A - ribosomal protein s15a, R…
GO:0072599	establishment of protein localization to endoplasmic reticulum	5.03e-08	1.39e-05	3.61	10633	101	670	23	[RPS4X - ribosomal protein s4, x-linked, RPL35 - ribosomal protein l35, RPS21 - ribosomal protein s21, RPS27 - ribosomal protein s27, RPS26 - ribosomal protein s26, RPS3 - ribosomal protein s3, RPLP2 - ribosomal protein, large, p2, RPL18A - ribosomal protein l18a, RPLP1 - ribosomal protein, large, p1, RPS16 - ribosomal protein s16, RPL18 - ribosomal protein l18, RPS15A - ribosomal protein s15a, R…
GO:0030595	leukocyte chemotaxis	5.82e-08	1.55e-05	3.71	10633	94	670	22	[CCR5 - chemokine (c-c motif) receptor 5 (gene/pseudogene), FFAR2 - free fatty acid receptor 2, CCR6 - chemokine (c-c motif) receptor 6, CORO1A - coronin, actin binding protein, 1a, CXCR4 - chemokine (c-x-c motif) receptor 4, CCL5 - chemokine (c-c motif) ligand 5, CCL4 - chemokine (c-c motif) ligand 4, CCL8 - chemokine (c-c motif) ligand 8, CXCL10 - chemokine (c-x-c motif) ligand 10, CSF3R - colo…
GO:0050921	positive regulation of chemotaxis	1e-07	2.43e-05	3.74	10633	89	670	21	[CCR4 - chemokine (c-c motif) receptor 4, CCR6 - chemokine (c-c motif) receptor 6, LGMN - legumain, CXCR4 - chemokine (c-x-c motif) receptor 4, CMKLR1 - chemokine-like receptor 1, FGFR1 - fibroblast growth factor receptor 1, CCL5 - chemokine (c-c motif) ligand 5, FGF10 - fibroblast growth factor 10, DYSF - dysferlin, limb girdle muscular dystrophy 2b (autosomal recessive), CCL4 - chemokine (c-c m…
GO:0019083	viral transcription	1.56e-07	3.66e-05	3.41	10633	107	670	23	[RPS4X - ribosomal protein s4, x-linked, RPL35 - ribosomal protein l35, RPS21 - ribosomal protein s21, RPS27 - ribosomal protein s27, RPS26 - ribosomal protein s26, RPS3 - ribosomal protein s3, RPLP2 - ribosomal protein, large, p2, RPL18A - ribosomal protein l18a, RPLP1 - ribosomal protein, large, p1, RPS16 - ribosomal protein s16, RPL18 - ribosomal protein l18, RPS15A - ribosomal protein s15a, R…
GO:0070972	protein localization to endoplasmic reticulum	3.15e-07	7.03e-05	3.29	10633	111	670	23	[RPS4X - ribosomal protein s4, x-linked, RPL35 - ribosomal protein l35, RPS21 - ribosomal protein s21, RPS27 - ribosomal protein s27, RPS26 - ribosomal protein s26, RPS3 - ribosomal protein s3, RPLP2 - ribosomal protein, large, p2, RPL18A - ribosomal protein l18a, RPLP1 - ribosomal protein, large, p1, RPS16 - ribosomal protein s16, RPL18 - ribosomal protein l18, RPS15A - ribosomal protein s15a, R…
GO:0009617	response to bacterium	3.86e-07	8.21e-05	2.74	10633	174	670	30	[CCR4 - chemokine (c-c motif) receptor 4, IGJ - immunoglobulin j polypeptide, linker protein for immunoglobulin alpha and mu polypeptides, MIR223 - microrna 223, STAB1 - stabilin 1, NLRC5 - nlr family, card domain containing 5, CAMP - cathelicidin antimicrobial peptide, RPS19 - ribosomal protein s19, CD160 - cd160 molecule, IKZF3 - ikaros family zinc finger 3 (aiolos), ISG15 - isg15 ubiquitin-lik…
GO:0072676	lymphocyte migration	4.94e-07	9.89e-05	4.83	10633	46	670	14	[CCR6 - chemokine (c-c motif) receptor 6, CCL5 - chemokine (c-c motif) ligand 5, CCL4 - chemokine (c-c motif) ligand 4, CCL8 - chemokine (c-c motif) ligand 8, CXCL10 - chemokine (c-x-c motif) ligand 10, CCL3 - chemokine (c-c motif) ligand 3, ITGB7 - integrin, beta 7, TBX21 - t-box 21, ADAM8 - adam metallopeptidase domain 8, CCL24 - chemokine (c-c motif) ligand 24, ZAP70 - zeta-chain (tcr) associa…
GO:0050920	regulation of chemotaxis	7.97e-07	0.000153	2.96	10633	134	670	25	[CCR4 - chemokine (c-c motif) receptor 4, CCR6 - chemokine (c-c motif) receptor 6, LGMN - legumain, MIR223 - microrna 223, CXCR4 - chemokine (c-x-c motif) receptor 4, CMKLR1 - chemokine-like receptor 1, FGFR1 - fibroblast growth factor receptor 1, FGF10 - fibroblast growth factor 10, DYSF - dysferlin, limb girdle muscular dystrophy 2b (autosomal recessive), MIF - macrophage migration inhibitory f…
GO:0006968	cellular defense response	1.02e-06	0.000183	4.91	10633	42	670	13	[CCR5 - chemokine (c-c motif) receptor 5 (gene/pseudogene), CCR6 - chemokine (c-c motif) receptor 6, PRF1 - perforin 1 (pore forming protein), GNLY - granulysin, SH2D1A - sh2 domain containing 1a, KLRG1 - killer cell lectin-like receptor subfamily g, member 1, CXCL9 - chemokine (c-x-c motif) ligand 9, FAIM3 - fas apoptotic inhibitory molecule 3, NCF1 - neutrophil cytosolic factor 1, ADORA2B - ade…
GO:0045071	negative regulation of viral genome replication	1.16e-06	0.000206	4.53	10633	49	670	14	[IFITM1 - interferon induced transmembrane protein 1, APOBEC3G - apolipoprotein b mrna editing enzyme, catalytic polypeptide-like 3g, RSAD2 - radical s-adenosyl methionine domain containing 2, IFITM3 - interferon induced transmembrane protein 3, APOBEC3D - apolipoprotein b mrna editing enzyme, catalytic polypeptide-like 3d, CCL5 - chemokine (c-c motif) ligand 5, ISG20 - interferon stimulated exon…
GO:1990266	neutrophil migration	1.21e-06	0.000211	4.25	10633	56	670	15	[MCOLN2 - mucolipin 2, CCL5 - chemokine (c-c motif) ligand 5, CCL4 - chemokine (c-c motif) ligand 4, CCL8 - chemokine (c-c motif) ligand 8, CXCL9 - chemokine (c-x-c motif) ligand 9, CSF3R - colony stimulating factor 3 receptor (granulocyte), CXCL10 - chemokine (c-x-c motif) ligand 10, S100A8 - s100 calcium binding protein a8, CCL3 - chemokine (c-c motif) ligand 3, CXCR2 - chemokine (c-x-c motif) …
GO:0045619	regulation of lymphocyte differentiation	1.22e-06	0.000212	2.9	10633	137	670	25	[FCRL3 - fc receptor-like 3, RHOH - ras homolog family member h, ZEB1 - zinc finger e-box binding homeobox 1, SOCS1 - suppressor of cytokine signaling 1, FLT3LG - fms-related tyrosine kinase 3 ligand, CARD11 - caspase recruitment domain family, member 11, IKZF3 - ikaros family zinc finger 3 (aiolos), TBX21 - t-box 21, ADAM8 - adam metallopeptidase domain 8, JAK3 - janus kinase 3, ADA - adenosine …
GO:0030593	neutrophil chemotaxis	1.53e-06	0.000257	4.44	10633	50	670	14	[CCL5 - chemokine (c-c motif) ligand 5, CCL4 - chemokine (c-c motif) ligand 4, CCL8 - chemokine (c-c motif) ligand 8, CXCL9 - chemokine (c-x-c motif) ligand 9, CSF3R - colony stimulating factor 3 receptor (granulocyte), CXCL10 - chemokine (c-x-c motif) ligand 10, S100A8 - s100 calcium binding protein a8, CCL3 - chemokine (c-c motif) ligand 3, CXCR2 - chemokine (c-x-c motif) receptor 2, CXCR1 - ch…
GO:0007204	positive regulation of cytosolic calcium ion concentration	2.12e-06	0.000345	2.81	10633	141	670	25	[CCR4 - chemokine (c-c motif) receptor 4, CCR5 - chemokine (c-c motif) receptor 5 (gene/pseudogene), MCOLN2 - mucolipin 2, CCR6 - chemokine (c-c motif) receptor 6, CXCR4 - chemokine (c-x-c motif) receptor 4, CMKLR1 - chemokine-like receptor 1, CXCL9 - chemokine (c-x-c motif) ligand 9, CD19 - cd19 molecule, TRPC6 - transient receptor potential cation channel, subfamily c, member 6, ITGAV - integri…
GO:0032103	positive regulation of response to external stimulus	2.66e-06	0.000423	2.46	10633	200	670	31	[CCR4 - chemokine (c-c motif) receptor 4, CCR6 - chemokine (c-c motif) receptor 6, FFAR2 - free fatty acid receptor 2, LGMN - legumain, CXCR4 - chemokine (c-x-c motif) receptor 4, CMKLR1 - chemokine-like receptor 1, FGFR1 - fibroblast growth factor receptor 1, FGF10 - fibroblast growth factor 10, DYSF - dysferlin, limb girdle muscular dystrophy 2b (autosomal recessive), MIF - macrophage migration…
GO:0006612	protein targeting to membrane	2.81e-06	0.000442	2.84	10633	134	670	24	[RPS4X - ribosomal protein s4, x-linked, RPL35 - ribosomal protein l35, RPS21 - ribosomal protein s21, RPS27 - ribosomal protein s27, RPS26 - ribosomal protein s26, RPS3 - ribosomal protein s3, RPLP2 - ribosomal protein, large, p2, RPL18A - ribosomal protein l18a, RPLP1 - ribosomal protein, large, p1, RPS16 - ribosomal protein s16, RPL18 - ribosomal protein l18, RPS15A - ribosomal protein s15a, R…
GO:0097530	granulocyte migration	3.11e-06	0.000468	3.97	10633	60	670	15	[MCOLN2 - mucolipin 2, CCL5 - chemokine (c-c motif) ligand 5, CCL4 - chemokine (c-c motif) ligand 4, CCL8 - chemokine (c-c motif) ligand 8, CXCL9 - chemokine (c-x-c motif) ligand 9, CSF3R - colony stimulating factor 3 receptor (granulocyte), CXCL10 - chemokine (c-x-c motif) ligand 10, S100A8 - s100 calcium binding protein a8, CCL3 - chemokine (c-c motif) ligand 3, CXCR2 - chemokine (c-x-c motif) …
GO:0071621	granulocyte chemotaxis	3.28e-06	0.000482	4.19	10633	53	670	14	[CCL5 - chemokine (c-c motif) ligand 5, CCL4 - chemokine (c-c motif) ligand 4, CCL8 - chemokine (c-c motif) ligand 8, CXCL9 - chemokine (c-x-c motif) ligand 9, CSF3R - colony stimulating factor 3 receptor (granulocyte), CXCL10 - chemokine (c-x-c motif) ligand 10, S100A8 - s100 calcium binding protein a8, CCL3 - chemokine (c-c motif) ligand 3, CXCR2 - chemokine (c-x-c motif) receptor 2, CCL24 - ch…
GO:0042110	T cell activation	3.44e-06	0.000496	2.68	10633	154	670	26	[CCR6 - chemokine (c-c motif) receptor 6, BCL11B - b-cell cll/lymphoma 11b (zinc finger protein), BATF - basic leucine zipper transcription factor, atf-like, RHOH - ras homolog family member h, EGR1 - early growth response 1, CD8A - cd8a molecule, CD8B - cd8b molecule, CD7 - cd7 molecule, TBX21 - t-box 21, ADA - adenosine deaminase, TNFSF14 - tumor necrosis factor (ligand) superfamily, member 14,…
GO:0046634	regulation of alpha-beta T cell activation	3.64e-06	0.000508	3.55	10633	76	670	17	[RUNX3 - runt-related transcription factor 3, PRDM1 - pr domain containing 1, with znf domain, RASAL3 - ras protein activator like 3, SOCS1 - suppressor of cytokine signaling 1, ZNF683 - zinc finger protein 683, CD160 - cd160 molecule, IRF1 - interferon regulatory factor 1, TBX21 - t-box 21, ADORA2A - adenosine a2a receptor, IRF4 - interferon regulatory factor 4, JAK3 - janus kinase 3, CD55 - cd5…
GO:0048525	negative regulation of viral process	3.64e-06	0.000514	3.55	10633	76	670	17	[IFITM1 - interferon induced transmembrane protein 1, APOBEC3G - apolipoprotein b mrna editing enzyme, catalytic polypeptide-like 3g, RSAD2 - radical s-adenosyl methionine domain containing 2, IFITM3 - interferon induced transmembrane protein 3, APOBEC3D - apolipoprotein b mrna editing enzyme, catalytic polypeptide-like 3d, CCL5 - chemokine (c-c motif) ligand 5, ISG20 - interferon stimulated exon…
GO:0002687	positive regulation of leukocyte migration	4.17e-06	0.000554	3.24	10633	93	670	19	[CCR6 - chemokine (c-c motif) receptor 6, LGMN - legumain, CMKLR1 - chemokine-like receptor 1, CCL5 - chemokine (c-c motif) ligand 5, CCL4 - chemokine (c-c motif) ligand 4, DYSF - dysferlin, limb girdle muscular dystrophy 2b (autosomal recessive), CCL8 - chemokine (c-c motif) ligand 8, CXCL10 - chemokine (c-x-c motif) ligand 10, PLA2G7 - phospholipase a2, group vii (platelet-activating factor ace…
GO:0006413	translational initiation	4.27e-06	0.000557	2.85	10633	128	670	23	[RPS4X - ribosomal protein s4, x-linked, RPL35 - ribosomal protein l35, RPS21 - ribosomal protein s21, RPS27 - ribosomal protein s27, RPS26 - ribosomal protein s26, RPS3 - ribosomal protein s3, RPLP2 - ribosomal protein, large, p2, RPL18A - ribosomal protein l18a, RPLP1 - ribosomal protein, large, p1, RPS16 - ribosomal protein s16, RPL18 - ribosomal protein l18, RPS15A - ribosomal protein s15a, R…
GO:0030217	T cell differentiation	7.31e-06	0.000863	3.25	10633	88	670	18	[RSAD2 - radical s-adenosyl methionine domain containing 2, CCR6 - chemokine (c-c motif) receptor 6, BCL11B - b-cell cll/lymphoma 11b (zinc finger protein), RHOH - ras homolog family member h, BATF - basic leucine zipper transcription factor, atf-like, LCK - lymphocyte-specific protein tyrosine kinase, EGR1 - early growth response 1, CD8A - cd8a molecule, BCL3 - b-cell cll/lymphoma 3, IRF1 - inte…
GO:1903901	negative regulation of viral life cycle	7.38e-06	0.000864	3.72	10633	64	670	15	[IFITM1 - interferon induced transmembrane protein 1, APOBEC3G - apolipoprotein b mrna editing enzyme, catalytic polypeptide-like 3g, RSAD2 - radical s-adenosyl methionine domain containing 2, IFITM3 - interferon induced transmembrane protein 3, APOBEC3D - apolipoprotein b mrna editing enzyme, catalytic polypeptide-like 3d, CCL5 - chemokine (c-c motif) ligand 5, ISG20 - interferon stimulated exon…
GO:0048247	lymphocyte chemotaxis	8.74e-06	0.00099	5.29	10633	30	670	10	[ADAM8 - adam metallopeptidase domain 8, CCL5 - chemokine (c-c motif) ligand 5, CCL24 - chemokine (c-c motif) ligand 24, CCL4 - chemokine (c-c motif) ligand 4, CCL8 - chemokine (c-c motif) ligand 8, GAS6 - growth arrest-specific 6, CXCL10 - chemokine (c-x-c motif) ligand 10, CXCL13 - chemokine (c-x-c motif) ligand 13, CCL22 - chemokine (c-c motif) ligand 22, CCL3 - chemokine (c-c motif) ligand 3]
GO:0045580	regulation of T cell differentiation	9.84e-06	0.00111	2.87	10633	116	670	21	[RUNX3 - runt-related transcription factor 3, PIK3R6 - phosphoinositide-3-kinase, regulatory subunit 6, TOX - thymocyte selection-associated high mobility group box, RHOH - ras homolog family member h, PRDM1 - pr domain containing 1, with znf domain, ZEB1 - zinc finger e-box binding homeobox 1, EGR3 - early growth response 3, SOCS1 - suppressor of cytokine signaling 1, CARD11 - caspase recruitmen…
GO:1901342	regulation of vasculature development	1.04e-05	0.00116	2.38	10633	193	670	29	[MIR223 - microrna 223, STAB1 - stabilin 1, ADAMTS1 - adam metallopeptidase with thrombospondin type 1 motif, 1, PPP1R16B - protein phosphatase 1, regulatory subunit 16b, CXCR4 - chemokine (c-x-c motif) receptor 4, FBXW7 - f-box and wd repeat domain containing 7, e3 ubiquitin protein ligase, KLF2 - kruppel-like factor 2 (lung), SPHK1 - sphingosine kinase 1, EGR1 - early growth response 1, NRP1 - …
GO:0042113	B cell activation	1.12e-05	0.00124	2.94	10633	108	670	20	[LAX1 - lymphocyte transmembrane adaptor 1, CCR6 - chemokine (c-c motif) receptor 6, BATF - basic leucine zipper transcription factor, atf-like, DOCK11 - dedicator of cytokinesis 11, POU2F2 - pou class 2 homeobox 2, CD40LG - cd40 ligand, CARD11 - caspase recruitment domain family, member 11, BCL3 - b-cell cll/lymphoma 3, IKZF3 - ikaros family zinc finger 3 (aiolos), MEF2C - myocyte enhancer facto…
GO:0006816	calcium ion transport	1.27e-05	0.00139	2.75	10633	127	670	22	[CCR5 - chemokine (c-c motif) receptor 5 (gene/pseudogene), MCOLN2 - mucolipin 2, ATP2C1 - atpase, ca++ transporting, type 2c, member 1, CORO1A - coronin, actin binding protein, 1a, ATP2A3 - atpase, ca++ transporting, ubiquitous, CCL5 - chemokine (c-c motif) ligand 5, LCK - lymphocyte-specific protein tyrosine kinase, CCL8 - chemokine (c-c motif) ligand 8, CCL3 - chemokine (c-c motif) ligand 3, N…
GO:0051480	regulation of cytosolic calcium ion concentration	1.71e-05	0.00177	2.51	10633	158	670	25	[CCR4 - chemokine (c-c motif) receptor 4, CCR5 - chemokine (c-c motif) receptor 5 (gene/pseudogene), MCOLN2 - mucolipin 2, CCR6 - chemokine (c-c motif) receptor 6, CXCR4 - chemokine (c-x-c motif) receptor 4, CMKLR1 - chemokine-like receptor 1, CXCL9 - chemokine (c-x-c motif) ligand 9, CD19 - cd19 molecule, TRPC6 - transient receptor potential cation channel, subfamily c, member 6, ITGAV - integri…
GO:0070374	positive regulation of ERK1 and ERK2 cascade	1.72e-05	0.00177	2.86	10633	111	670	20	[P2RY1 - purinergic receptor p2y, g-protein coupled, 1, CCL5 - chemokine (c-c motif) ligand 5, FGF10 - fibroblast growth factor 10, SEMA7A - semaphorin 7a, gpi membrane anchor (john milton hagen blood group), CCL4 - chemokine (c-c motif) ligand 4, SPRY2 - sprouty homolog 2 (drosophila), CCL8 - chemokine (c-c motif) ligand 8, FBXW7 - f-box and wd repeat domain containing 7, e3 ubiquitin protein li…
GO:0002685	regulation of leukocyte migration	1.76e-05	0.0018	2.63	10633	139	670	23	[CCR6 - chemokine (c-c motif) receptor 6, MIR223 - microrna 223, LGMN - legumain, CMKLR1 - chemokine-like receptor 1, CCL5 - chemokine (c-c motif) ligand 5, CCL4 - chemokine (c-c motif) ligand 4, DYSF - dysferlin, limb girdle muscular dystrophy 2b (autosomal recessive), CCL8 - chemokine (c-c motif) ligand 8, CXCL10 - chemokine (c-x-c motif) ligand 10, MIF - macrophage migration inhibitory factor …
GO:0002690	positive regulation of leukocyte chemotaxis	1.92e-05	0.00189	3.64	10633	61	670	14	[CCR6 - chemokine (c-c motif) receptor 6, LGMN - legumain, CMKLR1 - chemokine-like receptor 1, CCL5 - chemokine (c-c motif) ligand 5, CCL4 - chemokine (c-c motif) ligand 4, DYSF - dysferlin, limb girdle muscular dystrophy 2b (autosomal recessive), CXCL10 - chemokine (c-x-c motif) ligand 10, PLA2G7 - phospholipase a2, group vii (platelet-activating factor acetylhydrolase, plasma), CCL3 - chemokine…
GO:0000956	nuclear-transcribed mRNA catabolic process	1.94e-05	0.0019	2.39	10633	179	670	27	[RPS21 - ribosomal protein s21, RPS27 - ribosomal protein s27, RPS26 - ribosomal protein s26, RPL18A - ribosomal protein l18a, RPL18 - ribosomal protein l18, RPS16 - ribosomal protein s16, RPS15A - ribosomal protein s15a, RPL13 - ribosomal protein l13, RPS19 - ribosomal protein s19, RPS15 - ribosomal protein s15, UPF2 - upf2 regulator of nonsense transcripts homolog (yeast), RPS4X - ribosomal pro…
GO:0051897	positive regulation of protein kinase B signaling	2.22e-05	0.00214	3.01	10633	95	670	18	[AKR1C3 - aldo-keto reductase family 1, member c3, INSR - insulin receptor, TSPYL5 - tspy-like 5, FGFR1 - fibroblast growth factor receptor 1, FGF10 - fibroblast growth factor 10, LCK - lymphocyte-specific protein tyrosine kinase, SPRY2 - sprouty homolog 2 (drosophila), CCL3 - chemokine (c-c motif) ligand 3, CD19 - cd19 molecule, THBS1 - thrombospondin 1, ADAM8 - adam metallopeptidase domain 8, I…
GO:0097529	myeloid leukocyte migration	2.25e-05	0.00216	3.26	10633	78	670	16	[MCOLN2 - mucolipin 2, CCL5 - chemokine (c-c motif) ligand 5, CCL4 - chemokine (c-c motif) ligand 4, CCL8 - chemokine (c-c motif) ligand 8, CXCL9 - chemokine (c-x-c motif) ligand 9, CXCL10 - chemokine (c-x-c motif) ligand 10, CSF3R - colony stimulating factor 3 receptor (granulocyte), S100A8 - s100 calcium binding protein a8, RPS19 - ribosomal protein s19, CCL3 - chemokine (c-c motif) ligand 3, C…
GO:0007189	adenylate cyclase-activating G protein-coupled receptor signaling pathway	2.46e-05	0.00231	4.36	10633	40	670	11	[GPR114 - g protein-coupled receptor 114, ADORA2B - adenosine a2b receptor, ADORA2A - adenosine a2a receptor, ADM - adrenomedullin, GNG2 - guanine nucleotide binding protein (g protein), gamma 2, PDE4D - phosphodiesterase 4d, camp-specific, GPR56 - g protein-coupled receptor 56, EMR3 - egf-like module containing, mucin-like, hormone receptor-like 3, CXCL10 - chemokine (c-x-c motif) ligand 10, CXC…
GO:0002688	regulation of leukocyte chemotaxis	2.66e-05	0.00249	3.21	10633	79	670	16	[CCR6 - chemokine (c-c motif) receptor 6, LGMN - legumain, MIR223 - microrna 223, CMKLR1 - chemokine-like receptor 1, CCL5 - chemokine (c-c motif) ligand 5, CCL4 - chemokine (c-c motif) ligand 4, DYSF - dysferlin, limb girdle muscular dystrophy 2b (autosomal recessive), CXCL10 - chemokine (c-x-c motif) ligand 10, MIF - macrophage migration inhibitory factor (glycosylation-inhibiting factor), PLA2…
GO:0006412	translation	2.94e-05	0.00271	2.39	10633	173	670	26	[MRPL23 - mitochondrial ribosomal protein l23, RPS21 - ribosomal protein s21, RPS27 - ribosomal protein s27, RPS26 - ribosomal protein s26, RPL18A - ribosomal protein l18a, RPL18 - ribosomal protein l18, RPS16 - ribosomal protein s16, RPS15A - ribosomal protein s15a, RPL13 - ribosomal protein l13, RPS19 - ribosomal protein s19, RPS15 - ribosomal protein s15, MRPL41 - mitochondrial ribosomal prote…
GO:0019933	cAMP-mediated signaling	3.02e-05	0.00276	3.97	10633	48	670	12	[GPR114 - g protein-coupled receptor 114, ADORA2B - adenosine a2b receptor, ADORA2A - adenosine a2a receptor, RAPGEF3 - rap guanine nucleotide exchange factor (gef) 3, ADM - adrenomedullin, GNG2 - guanine nucleotide binding protein (g protein), gamma 2, PDE4D - phosphodiesterase 4d, camp-specific, GPR56 - g protein-coupled receptor 56, EMR3 - egf-like module containing, mucin-like, hormone recept…
GO:0050870	positive regulation of T cell activation	3.27e-05	0.00295	2.42	10633	164	670	25	[RHOH - ras homolog family member h, RASAL3 - ras protein activator like 3, SOCS1 - suppressor of cytokine signaling 1, CARD11 - caspase recruitment domain family, member 11, CD160 - cd160 molecule, ADAM8 - adam metallopeptidase domain 8, JAK3 - janus kinase 3, ADA - adenosine deaminase, ICOS - inducible t-cell co-stimulator, TNFSF14 - tumor necrosis factor (ligand) superfamily, member 14, CD3E -…
GO:0009164	nucleoside catabolic process	3.45e-05	0.00308	5.77	10633	22	670	8	[APOBEC3C - apolipoprotein b mrna editing enzyme, catalytic polypeptide-like 3c, APOBEC3G - apolipoprotein b mrna editing enzyme, catalytic polypeptide-like 3g, APOBEC3H - apolipoprotein b mrna editing enzyme, catalytic polypeptide-like 3h, APOBEC3F - apolipoprotein b mrna editing enzyme, catalytic polypeptide-like 3f, APOBEC3D - apolipoprotein b mrna editing enzyme, catalytic polypeptide-like 3d…
GO:0045765	regulation of angiogenesis	3.98e-05	0.0035	2.34	10633	176	670	26	[ADAMTS1 - adam metallopeptidase with thrombospondin type 1 motif, 1, STAB1 - stabilin 1, PPP1R16B - protein phosphatase 1, regulatory subunit 16b, CXCR4 - chemokine (c-x-c motif) receptor 4, FBXW7 - f-box and wd repeat domain containing 7, e3 ubiquitin protein ligase, SPHK1 - sphingosine kinase 1, KLF2 - kruppel-like factor 2 (lung), NRP1 - neuropilin 1, ITGB8 - integrin, beta 8, CD160 - cd160 m…
GO:2000106	regulation of leukocyte apoptotic process	4.11e-05	0.00355	3.42	10633	65	670	14	[CCR5 - chemokine (c-c motif) receptor 5 (gene/pseudogene), CCL5 - chemokine (c-c motif) ligand 5, BIRC7 - baculoviral iap repeat containing 7, MIF - macrophage migration inhibitory factor (glycosylation-inhibiting factor), MEF2C - myocyte enhancer factor 2c, IDO1 - indoleamine 2,3-dioxygenase 1, IRF7 - interferon regulatory factor 7, ADAM8 - adam metallopeptidase domain 8, JAK3 - janus kinase 3,…
GO:0034341	response to interferon-gamma	4.31e-05	0.00366	3.1	10633	82	670	16	[IFITM1 - interferon induced transmembrane protein 1, DAPK3 - death-associated protein kinase 3, IFITM3 - interferon induced transmembrane protein 3, CCL5 - chemokine (c-c motif) ligand 5, CCL4 - chemokine (c-c motif) ligand 4, CCL8 - chemokine (c-c motif) ligand 8, IFITM2 - interferon induced transmembrane protein 2, CCL3 - chemokine (c-c motif) ligand 3, FLNB - filamin b, beta, MRC1 - mannose r…
GO:0010469	regulation of signaling receptor activity	4.31e-05	0.00368	3.1	10633	82	670	16	[P2RY1 - purinergic receptor p2y, g-protein coupled, 1, MTRNR2L8 - mt-rnr2-like 8, ZFYVE28 - zinc finger, fyve domain containing 28, MTRNR2L9 - mt-rnr2-like 9 (pseudogene), DLG3 - discs, large homolog 3 (drosophila), FBXW7 - f-box and wd repeat domain containing 7, e3 ubiquitin protein ligase, WFIKKN2 - wap, follistatin/kazal, immunoglobulin, kunitz and netrin domain containing 2, NRP1 - neuropil…
GO:0009306	protein secretion	4.55e-05	0.00381	2.86	10633	100	670	18	[MCOLN2 - mucolipin 2, DYSF - dysferlin, limb girdle muscular dystrophy 2b (autosomal recessive), IL1RN - interleukin 1 receptor antagonist, IL1RAP - interleukin 1 receptor accessory protein, POU2F2 - pou class 2 homeobox 2, WLS - wntless homolog (drosophila), CD40LG - cd40 ligand, OLFM2 - olfactomedin 2, FAM3B - family with sequence similarity 3, member b, CARD11 - caspase recruitment domain fam…
GO:0070838	divalent metal ion transport	4.96e-05	0.0041	2.41	10633	158	670	24	[CCR5 - chemokine (c-c motif) receptor 5 (gene/pseudogene), MCOLN2 - mucolipin 2, ATP2C1 - atpase, ca++ transporting, type 2c, member 1, CORO1A - coronin, actin binding protein, 1a, ATP2A3 - atpase, ca++ transporting, ubiquitous, CCL5 - chemokine (c-c motif) ligand 5, LCK - lymphocyte-specific protein tyrosine kinase, CCL8 - chemokine (c-c motif) ligand 8, KCNJ2 - potassium inwardly-rectifying ch…
GO:0042108	positive regulation of cytokine biosynthetic process	4.95e-05	0.00412	3.56	10633	58	670	13	[LTB - lymphotoxin beta (tnf superfamily, member 3), IL1A - interleukin 1, alpha, CARD11 - caspase recruitment domain family, member 11, EGR1 - early growth response 1, BCL3 - b-cell cll/lymphoma 3, IRF1 - interferon regulatory factor 1, IRF4 - interferon regulatory factor 4, THBS1 - thrombospondin 1, APP - amyloid beta (a4) precursor protein, CD3E - cd3e molecule, epsilon (cd3-tcr complex), IL27…
GO:1903039	positive regulation of leukocyte cell-cell adhesion	5.34e-05	0.00439	2.31	10633	179	670	26	[RHOH - ras homolog family member h, RASAL3 - ras protein activator like 3, SOCS1 - suppressor of cytokine signaling 1, CARD11 - caspase recruitment domain family, member 11, CD160 - cd160 molecule, ADAM8 - adam metallopeptidase domain 8, JAK3 - janus kinase 3, ADA - adenosine deaminase, ICOS - inducible t-cell co-stimulator, TNFSF14 - tumor necrosis factor (ligand) superfamily, member 14, CD3E -…
GO:0002790	peptide secretion	5.79e-05	0.00471	2.72	10633	111	670	19	[MCOLN2 - mucolipin 2, DYSF - dysferlin, limb girdle muscular dystrophy 2b (autosomal recessive), IL1RN - interleukin 1 receptor antagonist, IL1RAP - interleukin 1 receptor accessory protein, POU2F2 - pou class 2 homeobox 2, WLS - wntless homolog (drosophila), CD40LG - cd40 ligand, OLFM2 - olfactomedin 2, CPE - carboxypeptidase e, FAM3B - family with sequence similarity 3, member b, CARD11 - casp…
GO:0050853	B cell receptor signaling pathway	6.39e-05	0.00517	4.76	10633	30	670	9	[IGLL5 - immunoglobulin lambda-like polypeptide 5, MEF2C - myocyte enhancer factor 2c, CD19 - cd19 molecule, MS4A1 - membrane-spanning 4-domains, subfamily a, member 1, PRKCB - protein kinase c, beta, BLK - b lymphoid tyrosine kinase, LCK - lymphocyte-specific protein tyrosine kinase, CD79A - cd79a molecule, immunoglobulin-associated alpha, CD79B - cd79b molecule, immunoglobulin-associated beta]
GO:0072511	divalent inorganic cation transport	6.75e-05	0.00539	2.37	10633	161	670	24	[CCR5 - chemokine (c-c motif) receptor 5 (gene/pseudogene), MCOLN2 - mucolipin 2, ATP2C1 - atpase, ca++ transporting, type 2c, member 1, CORO1A - coronin, actin binding protein, 1a, ATP2A3 - atpase, ca++ transporting, ubiquitous, CCL5 - chemokine (c-c motif) ligand 5, LCK - lymphocyte-specific protein tyrosine kinase, CCL8 - chemokine (c-c motif) ligand 8, KCNJ2 - potassium inwardly-rectifying ch…
GO:0000904	cell morphogenesis involved in differentiation	8.24e-05	0.00643	3.22	10633	69	670	14	[COL6A2 - collagen, type vi, alpha 2, BCL11B - b-cell cll/lymphoma 11b (zinc finger protein), TBCD - tubulin folding cofactor d, NRP1 - neuropilin 1, ITGB7 - integrin, beta 7, MEGF9 - multiple egf-like-domains 9, MEF2C - myocyte enhancer factor 2c, FLNB - filamin b, beta, CABP4 - calcium binding protein 4, HEG1 - heart development protein with egf-like domains 1, PXN - paxillin, ITGAV - integrin,…
GO:0002181	cytoplasmic translation	8.69e-05	0.00674	4.18	10633	38	670	10	[RPS21 - ribosomal protein s21, RPS26 - ribosomal protein s26, RPL29 - ribosomal protein l29, RPS28 - ribosomal protein s28, RPS29 - ribosomal protein s29, RPLP1 - ribosomal protein, large, p1, RPL18A - ribosomal protein l18a, RPL32 - ribosomal protein l32, RPL18 - ribosomal protein l18, RPL36 - ribosomal protein l36]
GO:0006402	mRNA catabolic process	8.96e-05	0.00688	2.2	10633	195	670	27	[RPS21 - ribosomal protein s21, RPS27 - ribosomal protein s27, RPS26 - ribosomal protein s26, RPL18A - ribosomal protein l18a, RPL18 - ribosomal protein l18, RPS16 - ribosomal protein s16, RPS15A - ribosomal protein s15a, RPL13 - ribosomal protein l13, RPS19 - ribosomal protein s19, RPS15 - ribosomal protein s15, UPF2 - upf2 regulator of nonsense transcripts homolog (yeast), RPS4X - ribosomal pro…
GO:0070663	regulation of leukocyte proliferation	9.09e-05	0.00694	2.32	10633	164	670	24	[CORO1A - coronin, actin binding protein, 1a, RPS3 - ribosomal protein s3, FCRL3 - fc receptor-like 3, RASAL3 - ras protein activator like 3, CCL5 - chemokine (c-c motif) ligand 5, FGF10 - fibroblast growth factor 10, SCGB1A1 - secretoglobin, family 1a, member 1 (uteroglobin), CCL8 - chemokine (c-c motif) ligand 8, FLT3LG - fms-related tyrosine kinase 3 ligand, MIF - macrophage migration inhibito…
GO:1904018	positive regulation of vasculature development	9.51e-05	0.00722	2.62	10633	115	670	19	[PIK3R6 - phosphoinositide-3-kinase, regulatory subunit 6, RAPGEF3 - rap guanine nucleotide exchange factor (gef) 3, CXCR4 - chemokine (c-x-c motif) receptor 4, PPP1R16B - protein phosphatase 1, regulatory subunit 16b, SPHK1 - sphingosine kinase 1, IL1A - interleukin 1, alpha, ANGPT4 - angiopoietin 4, EGR1 - early growth response 1, LRG1 - leucine-rich alpha-2-glycoprotein 1, NRP1 - neuropilin 1,…
GO:0043901	negative regulation of multi-organism process	9.96e-05	0.00752	2.54	10633	125	670	20	[APOBEC3G - apolipoprotein b mrna editing enzyme, catalytic polypeptide-like 3g, IFITM1 - interferon induced transmembrane protein 1, RSAD2 - radical s-adenosyl methionine domain containing 2, IFITM3 - interferon induced transmembrane protein 3, APOBEC3D - apolipoprotein b mrna editing enzyme, catalytic polypeptide-like 3d, CCL5 - chemokine (c-c motif) ligand 5, ISG20 - interferon stimulated exon…
GO:0050663	cytokine secretion	0.00011	0.00819	4.07	10633	39	670	10	[CARD11 - caspase recruitment domain family, member 11, MCOLN2 - mucolipin 2, ISG15 - isg15 ubiquitin-like modifier, GBP5 - guanylate binding protein 5, ITGAV - integrin, alpha v, DYSF - dysferlin, limb girdle muscular dystrophy 2b (autosomal recessive), IL1RAP - interleukin 1 receptor accessory protein, BTN3A2 - butyrophilin, subfamily 3, member a2, CHI3L1 - chitinase 3-like 1 (cartilage glycopr…
GO:0019932	second-messenger-mediated signaling	0.000114	0.00843	2.39	10633	146	670	22	[CCR4 - chemokine (c-c motif) receptor 4, CCR5 - chemokine (c-c motif) receptor 5 (gene/pseudogene), CCR6 - chemokine (c-c motif) receptor 6, RAPGEF3 - rap guanine nucleotide exchange factor (gef) 3, CXCR4 - chemokine (c-x-c motif) receptor 4, GNG2 - guanine nucleotide binding protein (g protein), gamma 2, CXCL9 - chemokine (c-x-c motif) ligand 9, CXCL10 - chemokine (c-x-c motif) ligand 10, SPHK1…
GO:0022409	positive regulation of cell-cell adhesion	0.000116	0.00856	2.16	10633	198	670	27	[RHOH - ras homolog family member h, RASAL3 - ras protein activator like 3, SOCS1 - suppressor of cytokine signaling 1, CARD11 - caspase recruitment domain family, member 11, CD160 - cd160 molecule, JAK3 - janus kinase 3, ADAM8 - adam metallopeptidase domain 8, ICOS - inducible t-cell co-stimulator, ADA - adenosine deaminase, TNFSF14 - tumor necrosis factor (ligand) superfamily, member 14, CD3E -…
GO:0043043	peptide biosynthetic process	0.000123	0.00888	2.19	10633	188	670	26	[MRPL23 - mitochondrial ribosomal protein l23, RPS21 - ribosomal protein s21, RPS27 - ribosomal protein s27, RPS26 - ribosomal protein s26, RPL18A - ribosomal protein l18a, RPL18 - ribosomal protein l18, RPS16 - ribosomal protein s16, RPS15A - ribosomal protein s15a, RPL13 - ribosomal protein l13, RPS19 - ribosomal protein s19, RPS15 - ribosomal protein s15, MRPL41 - mitochondrial ribosomal prote…
GO:0019730	antimicrobial humoral response	0.000152	0.0107	3.4	10633	56	670	12	[BCL3 - b-cell cll/lymphoma 3, IGJ - immunoglobulin j polypeptide, linker protein for immunoglobulin alpha and mu polypeptides, SPON2 - spondin 2, extracellular matrix protein, GNLY - granulysin, PI3 - peptidase inhibitor 3, skin-derived, CAMP - cathelicidin antimicrobial peptide, CXCL10 - chemokine (c-x-c motif) ligand 10, CXCL9 - chemokine (c-x-c motif) ligand 9, S100A8 - s100 calcium binding p…
GO:0042035	regulation of cytokine biosynthetic process	0.00016	0.011	2.9	10633	82	670	15	[LTB - lymphotoxin beta (tnf superfamily, member 3), IL1A - interleukin 1, alpha, CARD11 - caspase recruitment domain family, member 11, EGR1 - early growth response 1, LAG3 - lymphocyte-activation gene 3, IRF1 - interferon regulatory factor 1, BCL3 - b-cell cll/lymphoma 3, IRF4 - interferon regulatory factor 4, THBS1 - thrombospondin 1, IL27 - interleukin 27, APP - amyloid beta (a4) precursor pr…
GO:0045766	positive regulation of angiogenesis	0.000196	0.0131	2.65	10633	102	670	17	[PIK3R6 - phosphoinositide-3-kinase, regulatory subunit 6, RAPGEF3 - rap guanine nucleotide exchange factor (gef) 3, PPP1R16B - protein phosphatase 1, regulatory subunit 16b, CXCR4 - chemokine (c-x-c motif) receptor 4, SPHK1 - sphingosine kinase 1, IL1A - interleukin 1, alpha, ANGPT4 - angiopoietin 4, LRG1 - leucine-rich alpha-2-glycoprotein 1, NRP1 - neuropilin 1, ITGB8 - integrin, beta 8, PRKCB…
GO:0070372	regulation of ERK1 and ERK2 cascade	0.00022	0.0146	2.24	10633	163	670	23	[P2RY1 - purinergic receptor p2y, g-protein coupled, 1, TBC1D10C - tbc1 domain family, member 10c, DUSP4 - dual specificity phosphatase 4, CCL5 - chemokine (c-c motif) ligand 5, FGF10 - fibroblast growth factor 10, SEMA7A - semaphorin 7a, gpi membrane anchor (john milton hagen blood group), CCL4 - chemokine (c-c motif) ligand 4, SPRY2 - sprouty homolog 2 (drosophila), CCL8 - chemokine (c-c motif)…
GO:0060337	type I interferon signaling pathway	0.000223	0.0147	3.49	10633	50	670	11	[EGR1 - early growth response 1, IFITM1 - interferon induced transmembrane protein 1, IRF3 - interferon regulatory factor 3, RSAD2 - radical s-adenosyl methionine domain containing 2, IFITM3 - interferon induced transmembrane protein 3, IRF1 - interferon regulatory factor 1, ISG15 - isg15 ubiquitin-like modifier, IRF7 - interferon regulatory factor 7, IRF4 - interferon regulatory factor 4, ISG20 …
GO:2000403	positive regulation of lymphocyte migration	0.000239	0.0153	4.53	10633	28	670	8	[ADAM8 - adam metallopeptidase domain 8, TNFSF14 - tumor necrosis factor (ligand) superfamily, member 14, APP - amyloid beta (a4) precursor protein, CCL5 - chemokine (c-c motif) ligand 5, CCL4 - chemokine (c-c motif) ligand 4, CXCL10 - chemokine (c-x-c motif) ligand 10, CXCL13 - chemokine (c-x-c motif) ligand 13, CCL3 - chemokine (c-c motif) ligand 3]
GO:0002443	leukocyte mediated immunity	0.000235	0.0154	3.08	10633	67	670	13	[SERPINB9 - serpin peptidase inhibitor, clade b (ovalbumin), member 9, PRF1 - perforin 1 (pore forming protein), SLAMF7 - slam family member 7, GZMM - granzyme m (lymphocyte met-ase 1), GZMB - granzyme b (granzyme 2, cytotoxic t-lymphocyte-associated serine esterase 1), CD8A - cd8a molecule, BCL3 - b-cell cll/lymphoma 3, KLRD1 - killer cell lectin-like receptor subfamily d, member 1, CD19 - cd19 …
GO:2000257	regulation of protein activation cascade	0.000239	0.0154	4.53	10633	28	670	8	[A2M - alpha-2-macroglobulin, CFH - complement factor h, CD19 - cd19 molecule, CD55 - cd55 molecule, decay accelerating factor for complement (cromer blood group), CFP - complement factor properdin, PROS1 - protein s (alpha), C8B - complement component 8, beta polypeptide, CD5L - cd5 molecule-like]
GO:2000107	negative regulation of leukocyte apoptotic process	0.000238	0.0155	4.08	10633	35	670	9	[CCR5 - chemokine (c-c motif) receptor 5 (gene/pseudogene), IRF7 - interferon regulatory factor 7, IDO1 - indoleamine 2,3-dioxygenase 1, JAK3 - janus kinase 3, CXCR2 - chemokine (c-x-c motif) receptor 2, ADA - adenosine deaminase, CCL5 - chemokine (c-c motif) ligand 5, GAS6 - growth arrest-specific 6, MIF - macrophage migration inhibitory factor (glycosylation-inhibiting factor)]
GO:0030449	regulation of complement activation	0.000239	0.0155	4.53	10633	28	670	8	[A2M - alpha-2-macroglobulin, CFH - complement factor h, CD19 - cd19 molecule, CD55 - cd55 molecule, decay accelerating factor for complement (cromer blood group), CFP - complement factor properdin, PROS1 - protein s (alpha), C8B - complement component 8, beta polypeptide, CD5L - cd5 molecule-like]
GO:0019935	cyclic-nucleotide-mediated signaling	0.000256	0.0163	3.23	10633	59	670	12	[GPR114 - g protein-coupled receptor 114, ADORA2B - adenosine a2b receptor, ADORA2A - adenosine a2a receptor, RAPGEF3 - rap guanine nucleotide exchange factor (gef) 3, ADM - adrenomedullin, GNG2 - guanine nucleotide binding protein (g protein), gamma 2, PDE4D - phosphodiesterase 4d, camp-specific, GPR56 - g protein-coupled receptor 56, EMR3 - egf-like module containing, mucin-like, hormone recept…
GO:0046637	regulation of alpha-beta T cell differentiation	0.000268	0.0169	3.42	10633	51	670	11	[RUNX3 - runt-related transcription factor 3, ZNF683 - zinc finger protein 683, TBX21 - t-box 21, IRF4 - interferon regulatory factor 4, JAK3 - janus kinase 3, ADA - adenosine deaminase, IL27 - interleukin 27, PRDM1 - pr domain containing 1, with znf domain, ZAP70 - zeta-chain (tcr) associated protein kinase 70kda, SOCS1 - suppressor of cytokine signaling 1, IFNG - interferon, gamma]
GO:0070613	regulation of protein processing	0.000275	0.0173	3.03	10633	68	670	13	[A2M - alpha-2-macroglobulin, BIRC7 - baculoviral iap repeat containing 7, PROS1 - protein s (alpha), CFH - complement factor h, CD19 - cd19 molecule, ADAM8 - adam metallopeptidase domain 8, THBS1 - thrombospondin 1, LDLRAD3 - low density lipoprotein receptor class a domain containing 3, CD55 - cd55 molecule, decay accelerating factor for complement (cromer blood group), CFP - complement factor p…
GO:0051896	regulation of protein kinase B signaling	0.000291	0.0181	2.35	10633	135	670	20	[AKR1C3 - aldo-keto reductase family 1, member c3, INSR - insulin receptor, FGFR1 - fibroblast growth factor receptor 1, TSPYL5 - tspy-like 5, FGF10 - fibroblast growth factor 10, SPRY2 - sprouty homolog 2 (drosophila), LCK - lymphocyte-specific protein tyrosine kinase, CCL3 - chemokine (c-c motif) ligand 3, CD19 - cd19 molecule, THBS1 - thrombospondin 1, RCN3 - reticulocalbin 3, ef-hand calcium …
GO:0002920	regulation of humoral immune response	0.000299	0.0185	3.97	10633	36	670	9	[A2M - alpha-2-macroglobulin, CFH - complement factor h, CD19 - cd19 molecule, CD55 - cd55 molecule, decay accelerating factor for complement (cromer blood group), CFP - complement factor properdin, PROS1 - protein s (alpha), C8B - complement component 8, beta polypeptide, CD5L - cd5 molecule-like, CXCL13 - chemokine (c-x-c motif) ligand 13]
GO:0071347	cellular response to interleukin-1	0.000323	0.0196	3.61	10633	44	670	10	[MAPK11 - mitogen-activated protein kinase 11, CCL5 - chemokine (c-c motif) ligand 5, CCL24 - chemokine (c-c motif) ligand 24, CCL4 - chemokine (c-c motif) ligand 4, CCL8 - chemokine (c-c motif) ligand 8, KLF2 - kruppel-like factor 2 (lung), CHI3L1 - chitinase 3-like 1 (cartilage glycoprotein-39), CCL22 - chemokine (c-c motif) ligand 22, CCL3 - chemokine (c-c motif) ligand 3, LCN2 - lipocalin 2]
GO:0050670	regulation of lymphocyte proliferation	0.000331	0.0197	2.22	10633	157	670	22	[CORO1A - coronin, actin binding protein, 1a, RPS3 - ribosomal protein s3, FCRL3 - fc receptor-like 3, RASAL3 - ras protein activator like 3, CCL5 - chemokine (c-c motif) ligand 5, FGF10 - fibroblast growth factor 10, SCGB1A1 - secretoglobin, family 1a, member 1 (uteroglobin), FLT3LG - fms-related tyrosine kinase 3 ligand, MIF - macrophage migration inhibitory factor (glycosylation-inhibiting fac…
GO:0050851	antigen receptor-mediated signaling pathway	0.000345	0.0204	2.17	10633	168	670	23	[LAX1 - lymphocyte transmembrane adaptor 1, SKAP1 - src kinase associated phosphoprotein 1, IGLL5 - immunoglobulin lambda-like polypeptide 5, PSMB10 - proteasome (prosome, macropain) subunit, beta type, 10, BLK - b lymphoid tyrosine kinase, LCK - lymphocyte-specific protein tyrosine kinase, CARD11 - caspase recruitment domain family, member 11, MEF2C - myocyte enhancer factor 2c, CD19 - cd19 mole…
GO:0032944	regulation of mononuclear cell proliferation	0.000363	0.0213	2.21	10633	158	670	22	[CORO1A - coronin, actin binding protein, 1a, RPS3 - ribosomal protein s3, FCRL3 - fc receptor-like 3, RASAL3 - ras protein activator like 3, CCL5 - chemokine (c-c motif) ligand 5, FGF10 - fibroblast growth factor 10, SCGB1A1 - secretoglobin, family 1a, member 1 (uteroglobin), FLT3LG - fms-related tyrosine kinase 3 ligand, MIF - macrophage migration inhibitory factor (glycosylation-inhibiting fac…
GO:1903317	regulation of protein maturation	0.00037	0.0217	2.95	10633	70	670	13	[A2M - alpha-2-macroglobulin, BIRC7 - baculoviral iap repeat containing 7, PROS1 - protein s (alpha), CFH - complement factor h, CD19 - cd19 molecule, ADAM8 - adam metallopeptidase domain 8, THBS1 - thrombospondin 1, LDLRAD3 - low density lipoprotein receptor class a domain containing 3, CD55 - cd55 molecule, decay accelerating factor for complement (cromer blood group), CFP - complement factor p…
GO:0050714	positive regulation of protein secretion	0.000376	0.0219	2.16	10633	169	670	23	[MAPK11 - mitogen-activated protein kinase 11, FFAR2 - free fatty acid receptor 2, CD244 - cd244 molecule, natural killer cell receptor 2b4, BLK - b lymphoid tyrosine kinase, FCN1 - ficolin (collagen/fibrinogen domain containing) 1, CLEC6A - c-type lectin domain family 6, member a, IL1RAP - interleukin 1 receptor accessory protein, MIF - macrophage migration inhibitory factor (glycosylation-inhib…
GO:0002793	positive regulation of peptide secretion	0.000385	0.0222	2.12	10633	180	670	24	[MAPK11 - mitogen-activated protein kinase 11, FFAR2 - free fatty acid receptor 2, CD244 - cd244 molecule, natural killer cell receptor 2b4, BLK - b lymphoid tyrosine kinase, FCN1 - ficolin (collagen/fibrinogen domain containing) 1, CLEC6A - c-type lectin domain family 6, member a, IL1RAP - interleukin 1 receptor accessory protein, WLS - wntless homolog (drosophila), MIF - macrophage migration in…
GO:0035456	response to interferon-beta	0.000385	0.0222	4.83	10633	23	670	7	[IFITM1 - interferon induced transmembrane protein 1, IFITM3 - interferon induced transmembrane protein 3, IRF1 - interferon regulatory factor 1, PYHIN1 - pyrin and hin domain family, member 1, IFITM2 - interferon induced transmembrane protein 2, AIM2 - absent in melanoma 2, CDC34 - cell division cycle 34]
GO:0050918	positive chemotaxis	0.000385	0.0223	4.83	10633	23	670	7	[NRP1 - neuropilin 1, CORO1A - coronin, actin binding protein, 1a, CCL5 - chemokine (c-c motif) ligand 5, FGF10 - fibroblast growth factor 10, CXCL10 - chemokine (c-x-c motif) ligand 10, MIF - macrophage migration inhibitory factor (glycosylation-inhibiting factor), CCL3 - chemokine (c-c motif) ligand 3]
GO:0032663	regulation of interleukin-2 production	0.000393	0.0225	3.53	10633	45	670	10	[LAG3 - lymphocyte-activation gene 3, CARD11 - caspase recruitment domain family, member 11, HOMER3 - homer homolog 3 (drosophila), TBX21 - t-box 21, IRF4 - interferon regulatory factor 4, RPS3 - ribosomal protein s3, CD3E - cd3e molecule, epsilon (cd3-tcr complex), PDE4D - phosphodiesterase 4d, camp-specific, PRKD2 - protein kinase d2, IL1A - interleukin 1, alpha]
GO:0046632	alpha-beta T cell differentiation	0.000403	0.0229	4.23	10633	30	670	8	[RSAD2 - radical s-adenosyl methionine domain containing 2, IRF1 - interferon regulatory factor 1, BCL3 - b-cell cll/lymphoma 3, BCL11B - b-cell cll/lymphoma 11b (zinc finger protein), BATF - basic leucine zipper transcription factor, atf-like, EOMES - eomesodermin, RELB - v-rel avian reticuloendotheliosis viral oncogene homolog b, PLA2G2D - phospholipase a2, group iid]
GO:1901658	glycosyl compound catabolic process	0.000403	0.023	4.23	10633	30	670	8	[APOBEC3G - apolipoprotein b mrna editing enzyme, catalytic polypeptide-like 3g, APOBEC3C - apolipoprotein b mrna editing enzyme, catalytic polypeptide-like 3c, APOBEC3H - apolipoprotein b mrna editing enzyme, catalytic polypeptide-like 3h, APOBEC3F - apolipoprotein b mrna editing enzyme, catalytic polypeptide-like 3f, APOBEC3D - apolipoprotein b mrna editing enzyme, catalytic polypeptide-like 3d…
GO:0051607	defense response to virus	0.000415	0.0234	2.24	10633	149	670	21	[APOBEC3G - apolipoprotein b mrna editing enzyme, catalytic polypeptide-like 3g, IFITM1 - interferon induced transmembrane protein 1, RSAD2 - radical s-adenosyl methionine domain containing 2, IFITM3 - interferon induced transmembrane protein 3, APOBEC3D - apolipoprotein b mrna editing enzyme, catalytic polypeptide-like 3d, ISG20 - interferon stimulated exonuclease gene 20kda, NLRC5 - nlr family,…
GO:0007187	G protein-coupled receptor signaling pathway, coupled to cyclic nucleotide second messenger	0.000422	0.0237	2.78	10633	80	670	14	[P2RY1 - purinergic receptor p2y, g-protein coupled, 1, GNG2 - guanine nucleotide binding protein (g protein), gamma 2, LPAR3 - lysophosphatidic acid receptor 3, CXCL9 - chemokine (c-x-c motif) ligand 9, CXCL10 - chemokine (c-x-c motif) ligand 10, GNAQ - guanine nucleotide binding protein (g protein), q polypeptide, GPR114 - g protein-coupled receptor 114, ADORA2B - adenosine a2b receptor, AKAP5 …
GO:0000902	cell morphogenesis	0.000445	0.0246	2.4	10633	119	670	18	[COL6A2 - collagen, type vi, alpha 2, BCL11B - b-cell cll/lymphoma 11b (zinc finger protein), SHROOM3 - shroom family member 3, PSMB10 - proteasome (prosome, macropain) subunit, beta type, 10, TBCD - tubulin folding cofactor d, KLF2 - kruppel-like factor 2 (lung), NRP1 - neuropilin 1, ITGB7 - integrin, beta 7, MEGF9 - multiple egf-like-domains 9, MEF2C - myocyte enhancer factor 2c, CABP4 - calciu…
GO:0002449	lymphocyte mediated immunity	0.000454	0.025	3.23	10633	54	670	11	[CD8A - cd8a molecule, BCL3 - b-cell cll/lymphoma 3, KLRD1 - killer cell lectin-like receptor subfamily d, member 1, IRF7 - interferon regulatory factor 7, CD19 - cd19 molecule, CD55 - cd55 molecule, decay accelerating factor for complement (cromer blood group), PRF1 - perforin 1 (pore forming protein), SLAMF7 - slam family member 7, GZMM - granzyme m (lymphocyte met-ase 1), BTN3A2 - butyrophilin…
GO:0050679	positive regulation of epithelial cell proliferation	0.000482	0.0262	2.54	10633	100	670	16	[PPP1R16B - protein phosphatase 1, regulatory subunit 16b, FGFR1 - fibroblast growth factor receptor 1, CCL5 - chemokine (c-c motif) ligand 5, FGF10 - fibroblast growth factor 10, EGR3 - early growth response 3, DYSF - dysferlin, limb girdle muscular dystrophy 2b (autosomal recessive), LRG1 - leucine-rich alpha-2-glycoprotein 1, NRP1 - neuropilin 1, NRP2 - neuropilin 2, BMPR1A - bone morphogeneti…
GO:0051282	regulation of sequestering of calcium ion	0.000492	0.0267	2.87	10633	72	670	13	[CCR5 - chemokine (c-c motif) receptor 5 (gene/pseudogene), MCOLN2 - mucolipin 2, CORO1A - coronin, actin binding protein, 1a, LCK - lymphocyte-specific protein tyrosine kinase, CXCL9 - chemokine (c-x-c motif) ligand 9, CXCL10 - chemokine (c-x-c motif) ligand 10, CCL3 - chemokine (c-c motif) ligand 3, ANXA6 - annexin a6, CD19 - cd19 molecule, SLC25A23 - solute carrier family 25 (mitochondrial car…
GO:0002548	monocyte chemotaxis	0.000514	0.0277	4.63	10633	24	670	7	[CCL5 - chemokine (c-c motif) ligand 5, CCL24 - chemokine (c-c motif) ligand 24, CCL4 - chemokine (c-c motif) ligand 4, CCL8 - chemokine (c-c motif) ligand 8, RPS19 - ribosomal protein s19, CCL22 - chemokine (c-c motif) ligand 22, CCL3 - chemokine (c-c motif) ligand 3]
GO:0050671	positive regulation of lymphocyte proliferation	0.00054	0.0281	2.51	10633	101	670	16	[CORO1A - coronin, actin binding protein, 1a, FCRL3 - fc receptor-like 3, RPS3 - ribosomal protein s3, CCL5 - chemokine (c-c motif) ligand 5, FGF10 - fibroblast growth factor 10, RASAL3 - ras protein activator like 3, FLT3LG - fms-related tyrosine kinase 3 ligand, MIF - macrophage migration inhibitory factor (glycosylation-inhibiting factor), CD40LG - cd40 ligand, CARD11 - caspase recruitment dom…
GO:0001764	neuron migration	0.000535	0.0281	3.17	10633	55	670	11	[CCR4 - chemokine (c-c motif) receptor 4, NRP1 - neuropilin 1, NRP2 - neuropilin 2, NR4A2 - nuclear receptor subfamily 4, group a, member 2, MEF2C - myocyte enhancer factor 2c, CXCR4 - chemokine (c-x-c motif) receptor 4, FGFR1 - fibroblast growth factor receptor 1, FYN - fyn oncogene related to src, fgr, yes, NAV1 - neuron navigator 1, LRP12 - low density lipoprotein receptor-related protein 12, …
GO:0007188	adenylate cyclase-modulating G protein-coupled receptor signaling pathway	0.000565	0.029	2.83	10633	73	670	13	[P2RY1 - purinergic receptor p2y, g-protein coupled, 1, GNG2 - guanine nucleotide binding protein (g protein), gamma 2, CXCL9 - chemokine (c-x-c motif) ligand 9, CXCL10 - chemokine (c-x-c motif) ligand 10, GNAQ - guanine nucleotide binding protein (g protein), q polypeptide, GPR114 - g protein-coupled receptor 114, AKAP5 - a kinase (prka) anchor protein 5, ADORA2B - adenosine a2b receptor, ADORA2…
GO:0071346	cellular response to interferon-gamma	0.000563	0.029	2.98	10633	64	670	12	[DAPK3 - death-associated protein kinase 3, FLNB - filamin b, beta, MRC1 - mannose receptor, c type 1, CDC42EP2 - cdc42 effector protein (rho gtpase binding) 2, CCL5 - chemokine (c-c motif) ligand 5, GBP5 - guanylate binding protein 5, CCL24 - chemokine (c-c motif) ligand 24, CCL4 - chemokine (c-c motif) ligand 4, CCL8 - chemokine (c-c motif) ligand 8, FASLG - fas ligand (tnf superfamily, member …
GO:0007517	muscle organ development	0.000569	0.029	3.38	10633	47	670	10	[BASP1 - brain abundant, membrane attached signal protein 1, MEF2C - myocyte enhancer factor 2c, MKL2 - mkl/myocardin-like 2, EGR3 - early growth response 3, MSC - musculin, KCNAB1 - potassium voltage-gated channel, shaker-related subfamily, beta member 1, CXCL10 - chemokine (c-x-c motif) ligand 10, HBEGF - heparin-binding egf-like growth factor, VAMP5 - vesicle-associated membrane protein 5, FHL…
GO:2000401	regulation of lymphocyte migration	0.000569	0.0291	3.38	10633	47	670	10	[CCR6 - chemokine (c-c motif) receptor 6, ADTRP - androgen-dependent tfpi-regulating protein, ADAM8 - adam metallopeptidase domain 8, TNFSF14 - tumor necrosis factor (ligand) superfamily, member 14, APP - amyloid beta (a4) precursor protein, CCL5 - chemokine (c-c motif) ligand 5, CCL4 - chemokine (c-c motif) ligand 4, CXCL10 - chemokine (c-x-c motif) ligand 10, CXCL13 - chemokine (c-x-c motif) li…
GO:0050715	positive regulation of cytokine secretion	0.000585	0.0296	2.59	10633	92	670	15	[FFAR2 - free fatty acid receptor 2, MAPK11 - mitogen-activated protein kinase 11, CD244 - cd244 molecule, natural killer cell receptor 2b4, FCN1 - ficolin (collagen/fibrinogen domain containing) 1, CLEC6A - c-type lectin domain family 6, member a, IL1RAP - interleukin 1 receptor accessory protein, MIF - macrophage migration inhibitory factor (glycosylation-inhibiting factor), IL1A - interleukin …
GO:0032946	positive regulation of mononuclear cell proliferation	0.000604	0.0298	2.49	10633	102	670	16	[CORO1A - coronin, actin binding protein, 1a, FCRL3 - fc receptor-like 3, RPS3 - ribosomal protein s3, CCL5 - chemokine (c-c motif) ligand 5, FGF10 - fibroblast growth factor 10, RASAL3 - ras protein activator like 3, FLT3LG - fms-related tyrosine kinase 3 ligand, MIF - macrophage migration inhibitory factor (glycosylation-inhibiting factor), CD40LG - cd40 ligand, CARD11 - caspase recruitment dom…
GO:0045069	regulation of viral genome replication	0.000622	0.0306	2.68	10633	83	670	14	[IFITM1 - interferon induced transmembrane protein 1, APOBEC3G - apolipoprotein b mrna editing enzyme, catalytic polypeptide-like 3g, RSAD2 - radical s-adenosyl methionine domain containing 2, IFITM3 - interferon induced transmembrane protein 3, APOBEC3D - apolipoprotein b mrna editing enzyme, catalytic polypeptide-like 3d, CCL5 - chemokine (c-c motif) ligand 5, ISG20 - interferon stimulated exon…
GO:0050854	regulation of antigen receptor-mediated signaling pathway	0.000629	0.0307	3.12	10633	56	670	11	[CD160 - cd160 molecule, CD19 - cd19 molecule, PRKCB - protein kinase c, beta, UBASH3A - ubiquitin associated and sh3 domain containing a, RPS3 - ribosomal protein s3, FCRL3 - fc receptor-like 3, ADA - adenosine deaminase, LCK - lymphocyte-specific protein tyrosine kinase, BLK - b lymphoid tyrosine kinase, KCNN4 - potassium intermediate/small conductance calcium-activated channel, subfamily n, me…
GO:0002460	adaptive immune response based on somatic recombination of immune receptors built from immunoglobulin superfamily domains	0.000629	0.0308	3.12	10633	56	670	11	[CD8A - cd8a molecule, BCL3 - b-cell cll/lymphoma 3, MEF2C - myocyte enhancer factor 2c, IRF7 - interferon regulatory factor 7, CD19 - cd19 molecule, CD55 - cd55 molecule, decay accelerating factor for complement (cromer blood group), NFKB2 - nuclear factor of kappa light polypeptide gene enhancer in b-cells 2 (p49/p100), PRF1 - perforin 1 (pore forming protein), GZMM - granzyme m (lymphocyte met…
GO:0032655	regulation of interleukin-12 production	0.000678	0.033	3.31	10633	48	670	10	[MAPK11 - mitogen-activated protein kinase 11, IRF1 - interferon regulatory factor 1, LTB - lymphotoxin beta (tnf superfamily, member 3), IDO1 - indoleamine 2,3-dioxygenase 1, THBS1 - thrombospondin 1, JAK3 - janus kinase 3, CMKLR1 - chemokine-like receptor 1, CD40LG - cd40 ligand, TIGIT - t cell immunoreceptor with ig and itim domains, IFNG - interferon, gamma]
GO:0030183	B cell differentiation	0.000752	0.0361	2.89	10633	66	670	12	[CARD11 - caspase recruitment domain family, member 11, BCL3 - b-cell cll/lymphoma 3, CD19 - cd19 molecule, JAK3 - janus kinase 3, MS4A1 - membrane-spanning 4-domains, subfamily a, member 1, ADA - adenosine deaminase, DOCK11 - dedicator of cytokinesis 11, ITM2A - integral membrane protein 2a, POU2F2 - pou class 2 homeobox 2, CD40LG - cd40 ligand, CD79A - cd79a molecule, immunoglobulin-associated …
GO:0070665	positive regulation of leukocyte proliferation	0.000752	0.0362	2.44	10633	104	670	16	[CORO1A - coronin, actin binding protein, 1a, FCRL3 - fc receptor-like 3, RPS3 - ribosomal protein s3, CCL5 - chemokine (c-c motif) ligand 5, FGF10 - fibroblast growth factor 10, RASAL3 - ras protein activator like 3, FLT3LG - fms-related tyrosine kinase 3 ligand, MIF - macrophage migration inhibitory factor (glycosylation-inhibiting factor), CD40LG - cd40 ligand, CARD11 - caspase recruitment dom…
GO:0034656	nucleobase-containing small molecule catabolic process	0.000808	0.038	3.85	10633	33	670	8	[APOBEC3G - apolipoprotein b mrna editing enzyme, catalytic polypeptide-like 3g, APOBEC3C - apolipoprotein b mrna editing enzyme, catalytic polypeptide-like 3c, APOBEC3H - apolipoprotein b mrna editing enzyme, catalytic polypeptide-like 3h, APOBEC3F - apolipoprotein b mrna editing enzyme, catalytic polypeptide-like 3f, APOBEC3D - apolipoprotein b mrna editing enzyme, catalytic polypeptide-like 3d…
GO:1901136	carbohydrate derivative catabolic process	0.00083	0.0384	2.35	10633	115	670	17	[APOBEC3G - apolipoprotein b mrna editing enzyme, catalytic polypeptide-like 3g, NEU3 - sialidase 3 (membrane sialidase), APOBEC3D - apolipoprotein b mrna editing enzyme, catalytic polypeptide-like 3d, ARSB - arylsulfatase b, FBXO44 - f-box protein 44, APOBEC3C - apolipoprotein b mrna editing enzyme, catalytic polypeptide-like 3c, SDC1 - syndecan 1, APOBEC3H - apolipoprotein b mrna editing enzyme…
GO:0070228	regulation of lymphocyte apoptotic process	0.000839	0.0386	3.48	10633	41	670	9	[IDO1 - indoleamine 2,3-dioxygenase 1, JAK3 - janus kinase 3, ADAM8 - adam metallopeptidase domain 8, PDCD1 - programmed cell death 1, ADA - adenosine deaminase, CCL5 - chemokine (c-c motif) ligand 5, CD3G - cd3g molecule, gamma (cd3-tcr complex), BIRC7 - baculoviral iap repeat containing 7, MIF - macrophage migration inhibitory factor (glycosylation-inhibiting factor)]
GO:1901184	regulation of ERBB signaling pathway	0.000865	0.0396	2.84	10633	67	670	12	[NCF1 - neutrophil cytosolic factor 1, WDR54 - wd repeat domain 54, ZFYVE28 - zinc finger, fyve domain containing 28, LGMN - legumain, APP - amyloid beta (a4) precursor protein, SPRY2 - sprouty homolog 2 (drosophila), HIP1R - huntingtin interacting protein 1 related, TGFA - transforming growth factor, alpha, FBXW7 - f-box and wd repeat domain containing 7, e3 ubiquitin protein ligase, HBEGF - hep…
GO:0002285	lymphocyte activation involved in immune response	0.000865	0.0397	2.84	10633	67	670	12	[CCR6 - chemokine (c-c motif) receptor 6, BCL3 - b-cell cll/lymphoma 3, CORO1A - coronin, actin binding protein, 1a, CD19 - cd19 molecule, BATF - basic leucine zipper transcription factor, atf-like, CD244 - cd244 molecule, natural killer cell receptor 2b4, ADA - adenosine deaminase, DOCK11 - dedicator of cytokinesis 11, EOMES - eomesodermin, ITM2A - integral membrane protein 2a, CD40LG - cd40 lig…
GO:0070848	response to growth factor	0.000995	0.0446	2.02	10633	181	670	23	[RUNX3 - runt-related transcription factor 3, SKAP1 - src kinase associated phosphoprotein 1, P2RY1 - purinergic receptor p2y, g-protein coupled, 1, LGMN - legumain, INSR - insulin receptor, CCL5 - chemokine (c-c motif) ligand 5, SCGB1A1 - secretoglobin, family 1a, member 1 (uteroglobin), SPRY2 - sprouty homolog 2 (drosophila), EGR3 - early growth response 3, SPHK1 - sphingosine kinase 1, IER2 - …
GO:0031341	regulation of cell killing	0.000991	0.0446	2.8	10633	68	670	12	[LAG3 - lymphocyte-activation gene 3, PIK3R6 - phosphoinositide-3-kinase, regulatory subunit 6, SLAMF6 - slam family member 6, CD160 - cd160 molecule, CD1E - cd1e molecule, CFH - complement factor h, SERPINB9 - serpin peptidase inhibitor, clade b (ovalbumin), member 9, CD55 - cd55 molecule, decay accelerating factor for complement (cromer blood group), SH2D1A - sh2 domain containing 1a, PRF1 - pe…
