# Supplementary material for: Contrasting Inflammatory Signatures in Peripheral Blood and Bronchoalveolar Cells Reveal Compartment-Specific Effects of HIV Infection
Source: Front Immunol. 2020 May 19;11:864. doi: 10.3389/fimmu.2020.00864 (PMC7248324; doi:10.3389/fimmu.2020.00864)
Supplement: Supplementary file 6 [file Table_5.xlsx]

## Sheet: Sheet1
Supplementary Table 5: Enriched GO terms in the list of genes that were differentially expressed between BLCs-derived CD8 T cells and PBMCs-derived CD8 T in HIV-negative participants.
Go terms that had 20-200 genes were considered.
GO Term	Description	P-value	FDR q-value	Enrichment	N	B	n	b	Genes
GO:0019886	antigen processing and presentation of exogenous peptide antigen via MHC class II	3.76e-06	0.0018	6.91	3699	45	107	9	[HLA-DRB1 - major histocompatibility complex, class ii, dr beta 1, HLA-DQB1 - major histocompatibility complex, class ii, dq beta 1, FCER1G - fc fragment of ige, high affinity i, receptor for; gamma polypeptide, HLA-DQA1 - major histocompatibility complex, class ii, dq alpha 1, CLTA - clathrin, light chain a, HLA-DMB - major histocompatibility complex, class ii, dm beta, HLA-DRB5 - major histocom…
GO:0048729	tissue morphogenesis	3.76e-06	0.00189	6.91	3699	45	107	9	[CSF1 - colony stimulating factor 1 (macrophage), COL6A2 - collagen, type vi, alpha 2, CTSH - cathepsin h, TBX21 - t-box 21, RBPJ - recombination signal binding protein for immunoglobulin kappa j region, CTSZ - cathepsin z, SMAD7 - smad family member 7, TGFBR3 - transforming growth factor, beta receptor iii, ENG - endoglin]
GO:0002495	antigen processing and presentation of peptide antigen via MHC class II	3.76e-06	0.00198	6.91	3699	45	107	9	[HLA-DRB1 - major histocompatibility complex, class ii, dr beta 1, HLA-DQB1 - major histocompatibility complex, class ii, dq beta 1, FCER1G - fc fragment of ige, high affinity i, receptor for; gamma polypeptide, HLA-DQA1 - major histocompatibility complex, class ii, dq alpha 1, CLTA - clathrin, light chain a, HLA-DMB - major histocompatibility complex, class ii, dm beta, HLA-DRB5 - major histocom…
GO:0002504	antigen processing and presentation of peptide or polysaccharide antigen via MHC class II	3.76e-06	0.00209	6.91	3699	45	107	9	[HLA-DRB1 - major histocompatibility complex, class ii, dr beta 1, HLA-DQB1 - major histocompatibility complex, class ii, dq beta 1, FCER1G - fc fragment of ige, high affinity i, receptor for; gamma polypeptide, HLA-DQA1 - major histocompatibility complex, class ii, dq alpha 1, CLTA - clathrin, light chain a, HLA-DMB - major histocompatibility complex, class ii, dm beta, HLA-DRB5 - major histocom…
GO:0019882	antigen processing and presentation	4.7e-06	0.00215	4.14	3699	117	107	14	[NCF4 - neutrophil cytosolic factor 4, 40kda, CTSH - cathepsin h, FCGRT - fc fragment of igg, receptor, transporter, alpha, HLA-DMB - major histocompatibility complex, class ii, dm beta, HLA-DMA - major histocompatibility complex, class ii, dm alpha, IFI30 - interferon, gamma-inducible protein 30, HLA-DRB1 - major histocompatibility complex, class ii, dr beta 1, SLC11A1 - solute carrier family 11…
GO:0048002	antigen processing and presentation of peptide antigen	8.04e-06	0.00353	4.24	3699	106	107	13	[NCF4 - neutrophil cytosolic factor 4, 40kda, FCGRT - fc fragment of igg, receptor, transporter, alpha, HLA-DMB - major histocompatibility complex, class ii, dm beta, HLA-DMA - major histocompatibility complex, class ii, dm alpha, IFI30 - interferon, gamma-inducible protein 30, HLA-DRB1 - major histocompatibility complex, class ii, dr beta 1, SLC11A1 - solute carrier family 11 (proton-coupled div…
GO:0035239	tube morphogenesis	3.2e-05	0.0112	7.33	3699	33	107	7	[CSF1 - colony stimulating factor 1 (macrophage), TBX21 - t-box 21, APOE - apolipoprotein e, RBPJ - recombination signal binding protein for immunoglobulin kappa j region, CTSZ - cathepsin z, SMAD7 - smad family member 7, ENG - endoglin]
GO:0002478	antigen processing and presentation of exogenous peptide antigen	0.000127	0.0292	3.77	3699	101	107	11	[HLA-DRB1 - major histocompatibility complex, class ii, dr beta 1, NCF4 - neutrophil cytosolic factor 4, 40kda, HLA-DQB1 - major histocompatibility complex, class ii, dq beta 1, FCER1G - fc fragment of ige, high affinity i, receptor for; gamma polypeptide, HLA-DQA1 - major histocompatibility complex, class ii, dq alpha 1, CLTA - clathrin, light chain a, HLA-DMB - major histocompatibility complex,…
GO:0051093	negative regulation of developmental process	0.000111	0.0293	2.85	3699	194	107	16	[GPR171 - g protein-coupled receptor 171, ITM2C - integral membrane protein 2c, CST3 - cystatin c, RBPJ - recombination signal binding protein for immunoglobulin kappa j region, CTSZ - cathepsin z, BCR - breakpoint cluster region, CORO1C - coronin, actin binding protein, 1c, CTNNA1 - catenin (cadherin-associated protein), alpha 1, 102kda, ANXA2 - annexin a2, TBX21 - t-box 21, APOE - apolipoprotei…
GO:0046942	carboxylic acid transport	0.000118	0.0296	6.05	3699	40	107	7	[SLC11A1 - solute carrier family 11 (proton-coupled divalent metal ion transporter), member 1, SLC7A7 - solute carrier family 7 (amino acid transporter light chain, y+l system), member 7, SLC6A6 - solute carrier family 6 (neurotransmitter transporter), member 6, APOE - apolipoprotein e, SLC1A5 - solute carrier family 1 (neutral amino acid transporter), member 5, FABP4 - fatty acid binding protein…
GO:0015849	organic acid transport	0.000118	0.0304	6.05	3699	40	107	7	[SLC11A1 - solute carrier family 11 (proton-coupled divalent metal ion transporter), member 1, SLC7A7 - solute carrier family 7 (amino acid transporter light chain, y+l system), member 7, SLC6A6 - solute carrier family 6 (neurotransmitter transporter), member 6, APOE - apolipoprotein e, SLC1A5 - solute carrier family 1 (neutral amino acid transporter), member 5, FABP4 - fatty acid binding protein…
GO:0019884	antigen processing and presentation of exogenous antigen	0.000139	0.0312	3.73	3699	102	107	11	[HLA-DRB1 - major histocompatibility complex, class ii, dr beta 1, NCF4 - neutrophil cytosolic factor 4, 40kda, HLA-DQB1 - major histocompatibility complex, class ii, dq beta 1, FCER1G - fc fragment of ige, high affinity i, receptor for; gamma polypeptide, HLA-DQA1 - major histocompatibility complex, class ii, dq alpha 1, CLTA - clathrin, light chain a, HLA-DMB - major histocompatibility complex,…
GO:0060333	interferon-gamma-mediated signaling pathway	0.00019	0.0378	5.63	3699	43	107	7	[HLA-DRB1 - major histocompatibility complex, class ii, dr beta 1, HLA-DQB1 - major histocompatibility complex, class ii, dq beta 1, HLA-DQA1 - major histocompatibility complex, class ii, dq alpha 1, OASL - 2'-5'-oligoadenylate synthetase-like, OAS1 - 2'-5'-oligoadenylate synthetase 1, 40/46kda, HLA-DRB5 - major histocompatibility complex, class ii, dr beta 5, IFI30 - interferon, gamma-inducible …
GO:0002250	adaptive immune response	0.000253	0.0444	3.49	3699	109	107	11	[HLA-DRB1 - major histocompatibility complex, class ii, dr beta 1, SLC11A1 - solute carrier family 11 (proton-coupled divalent metal ion transporter), member 1, CTSH - cathepsin h, HLA-DQB1 - major histocompatibility complex, class ii, dq beta 1, FCER1G - fc fragment of ige, high affinity i, receptor for; gamma polypeptide, HLA-DQA1 - major histocompatibility complex, class ii, dq alpha 1, UNC93B…
GO:0051271	negative regulation of cellular component movement	0.000286	0.0494	4.09	3699	76	107	9	[DPP4 - dipeptidyl-peptidase 4, CTNNA1 - catenin (cadherin-associated protein), alpha 1, 102kda, APOE - apolipoprotein e, GPR56 - g protein-coupled receptor 56, BCR - breakpoint cluster region, SMAD7 - smad family member 7, TGFBR3 - transforming growth factor, beta receptor iii, ENG - endoglin, CORO1C - coronin, actin binding protein, 1c]
