# Supplementary material for: Contrasting Inflammatory Signatures in Peripheral Blood and Bronchoalveolar Cells Reveal Compartment-Specific Effects of HIV Infection
Source: Front Immunol. 2020 May 19;11:864. doi: 10.3389/fimmu.2020.00864 (PMC7248324; doi:10.3389/fimmu.2020.00864)
Supplement: Supplementary file 7 [file Table_6.xlsx]

## Sheet: Sheet1
Supplementary Table 6: Enriched GO terms in the list of genes that were differentially expressed between BLCs-derived CD8 T cells and PBMCs-derived CD8 T in HIV-positive participants.
Go terms that had 20-200 genes were considered.
GO Term	Description	P-value	FDR q-value	Enrichment	N	B	n	b	Genes
GO:0003002	regionalization	7.66e-06	0.0115	9.02	3699	29	99	7	[SSBP3 - single stranded dna binding protein 3, ITGAM - integrin, alpha m (complement component 3 receptor 3 subunit), RBPJ - recombination signal binding protein for immunoglobulin kappa j region, GPR56 - g protein-coupled receptor 56, C1QA - complement component 1, q subcomponent, a chain, ZEB2 - zinc finger e-box binding homeobox 2, MAFB - v-maf avian musculoaponeurotic fibrosarcoma oncogene h…
GO:0022610	biological adhesion	1.98e-05	0.0174	3.66	3699	143	99	14	[COL6A2 - collagen, type vi, alpha 2, LGALS3BP - lectin, galactoside-binding, soluble, 3 binding protein, ITGAE - integrin, alpha e (antigen cd103, human mucosal lymphocyte antigen 1; alpha polypeptide), FN1 - fibronectin 1, ICAM2 - intercellular adhesion molecule 2, ITGAM - integrin, alpha m (complement component 3 receptor 3 subunit), FAM65B - family with sequence similarity 65, member b, S100A…
GO:0007155	cell adhesion	1.68e-05	0.0177	3.71	3699	141	99	14	[COL6A2 - collagen, type vi, alpha 2, LGALS3BP - lectin, galactoside-binding, soluble, 3 binding protein, ITGAE - integrin, alpha e (antigen cd103, human mucosal lymphocyte antigen 1; alpha polypeptide), FN1 - fibronectin 1, ITGAM - integrin, alpha m (complement component 3 receptor 3 subunit), ICAM2 - intercellular adhesion molecule 2, FAM65B - family with sequence similarity 65, member b, S100A…
GO:0016477	cell migration	2.49e-05	0.0187	3.21	3699	186	99	16	[CCR5 - chemokine (c-c motif) receptor 5 (gene/pseudogene), CCL18 - chemokine (c-c motif) ligand 18 (pulmonary and activation-regulated), FN1 - fibronectin 1, ITGAM - integrin, alpha m (complement component 3 receptor 3 subunit), ZEB2 - zinc finger e-box binding homeobox 2, SLC16A3 - solute carrier family 16 (monocarboxylate transporter), member 3, TGFBR3 - transforming growth factor, beta recept…
GO:0043062	extracellular structure organization	4.21e-05	0.0261	5.98	3699	50	99	8	[COL6A2 - collagen, type vi, alpha 2, ITGAE - integrin, alpha e (antigen cd103, human mucosal lymphocyte antigen 1; alpha polypeptide), FN1 - fibronectin 1, ITGAM - integrin, alpha m (complement component 3 receptor 3 subunit), ICAM2 - intercellular adhesion molecule 2, ADAM19 - adam metallopeptidase domain 19, B4GALT1 - udp-gal:betaglcnac beta 1,4- galactosyltransferase, polypeptide 1, APOC1 - a…
GO:0050900	leukocyte migration	5.15e-05	0.0286	4.15	3699	99	99	11	[CCR5 - chemokine (c-c motif) receptor 5 (gene/pseudogene), CCL18 - chemokine (c-c motif) ligand 18 (pulmonary and activation-regulated), FN1 - fibronectin 1, ITGAM - integrin, alpha m (complement component 3 receptor 3 subunit), B4GALT1 - udp-gal:betaglcnac beta 1,4- galactosyltransferase, polypeptide 1, AMICA1 - adhesion molecule, interacts with cxadr antigen 1, LGALS3 - lectin, galactoside-bin…
GO:0007389	pattern specification process	5.08e-05	0.0297	6.88	3699	38	99	7	[SSBP3 - single stranded dna binding protein 3, ITGAM - integrin, alpha m (complement component 3 receptor 3 subunit), RBPJ - recombination signal binding protein for immunoglobulin kappa j region, GPR56 - g protein-coupled receptor 56, ZEB2 - zinc finger e-box binding homeobox 2, C1QA - complement component 1, q subcomponent, a chain, MAFB - v-maf avian musculoaponeurotic fibrosarcoma oncogene h…
GO:0048870	cell motility	5.76e-05	0.0303	3	3699	199	99	16	[CCR5 - chemokine (c-c motif) receptor 5 (gene/pseudogene), CCL18 - chemokine (c-c motif) ligand 18 (pulmonary and activation-regulated), FN1 - fibronectin 1, ITGAM - integrin, alpha m (complement component 3 receptor 3 subunit), ZEB2 - zinc finger e-box binding homeobox 2, SLC16A3 - solute carrier family 16 (monocarboxylate transporter), member 3, TGFBR3 - transforming growth factor, beta recept…
GO:0030198	extracellular matrix organization	9.95e-05	0.0403	6.23	3699	42	99	7	[COL6A2 - collagen, type vi, alpha 2, ITGAE - integrin, alpha e (antigen cd103, human mucosal lymphocyte antigen 1; alpha polypeptide), FN1 - fibronectin 1, ITGAM - integrin, alpha m (complement component 3 receptor 3 subunit), ICAM2 - intercellular adhesion molecule 2, B4GALT1 - udp-gal:betaglcnac beta 1,4- galactosyltransferase, polypeptide 1, ADAM19 - adam metallopeptidase domain 19]
GO:0006959	humoral immune response	0.000111	0.0417	5.24	3699	57	99	8	[CD55 - cd55 molecule, decay accelerating factor for complement (cromer blood group), RBPJ - recombination signal binding protein for immunoglobulin kappa j region, SPON2 - spondin 2, extracellular matrix protein, C1QA - complement component 1, q subcomponent, a chain, C1QC - complement component 1, q subcomponent, c chain, TREM2 - triggering receptor expressed on myeloid cells 2, S100A9 - s100 c…
GO:0002761	regulation of myeloid leukocyte differentiation	9.95e-05	0.0419	6.23	3699	42	99	7	[CSF1 - colony stimulating factor 1 (macrophage), C1QC - complement component 1, q subcomponent, c chain, GPR68 - g protein-coupled receptor 68, MAFB - v-maf avian musculoaponeurotic fibrosarcoma oncogene homolog b, TREM2 - triggering receptor expressed on myeloid cells 2, IFNG - interferon, gamma, PIK3R1 - phosphoinositide-3-kinase, regulatory subunit 1 (alpha)]
GO:0006954	inflammatory response	8.46e-05	0.0424	3.65	3699	123	99	12	[CSF1 - colony stimulating factor 1 (macrophage), CCR5 - chemokine (c-c motif) receptor 5 (gene/pseudogene), CCL18 - chemokine (c-c motif) ligand 18 (pulmonary and activation-regulated), ADORA2A - adenosine a2a receptor, FN1 - fibronectin 1, RBPJ - recombination signal binding protein for immunoglobulin kappa j region, B4GALT1 - udp-gal:betaglcnac beta 1,4- galactosyltransferase, polypeptide 1, N…
