# Supplementary material for: Contrasting Inflammatory Signatures in Peripheral Blood and Bronchoalveolar Cells Reveal Compartment-Specific Effects of HIV Infection
Source: Front Immunol. 2020 May 19;11:864. doi: 10.3389/fimmu.2020.00864 (PMC7248324; doi:10.3389/fimmu.2020.00864)
Supplement: Supplementary file 8 [file Table_7.xlsx]

## Sheet: Sheet1
Supplementary Table 7: Enriched GO terms in the list of genes that were differentially expressed in PBMCs-derived CD8 T cells between the HIV-positive and HIV-negative participants.
Go terms that had 20-200 genes were considered.
GO Term	Description	P-value	FDR q-value	Enrichment	N	B	n	b	Genes
GO:0051707	response to other organism	9.05e-07	0.00238	6.68	3699	191	29	10	[LGALS9 - lectin, galactoside-binding, soluble, 9, IFITM3 - interferon induced transmembrane protein 3, ISG15 - isg15 ubiquitin-like modifier, IRF7 - interferon regulatory factor 7, MX1 - myxovirus (influenza virus) resistance 1, interferon-inducible protein p78 (mouse), OAS1 - 2'-5'-oligoadenylate synthetase 1, 40/46kda, S100A8 - s100 calcium binding protein a8, PYCARD - pyd and card domain cont…
GO:0098542	defense response to other organism	2.61e-07	0.00275	9.11	3699	126	29	9	[IFITM3 - interferon induced transmembrane protein 3, ISG15 - isg15 ubiquitin-like modifier, IRF7 - interferon regulatory factor 7, MX1 - myxovirus (influenza virus) resistance 1, interferon-inducible protein p78 (mouse), OAS1 - 2'-5'-oligoadenylate synthetase 1, 40/46kda, S100A8 - s100 calcium binding protein a8, PYCARD - pyd and card domain containing, IFI6 - interferon, alpha-inducible protein…
GO:0051607	defense response to virus	7.93e-07	0.00279	12.58	3699	71	29	7	[IFITM3 - interferon induced transmembrane protein 3, ISG15 - isg15 ubiquitin-like modifier, IRF7 - interferon regulatory factor 7, MX1 - myxovirus (influenza virus) resistance 1, interferon-inducible protein p78 (mouse), OAS1 - 2'-5'-oligoadenylate synthetase 1, 40/46kda, PYCARD - pyd and card domain containing, IFI6 - interferon, alpha-inducible protein 6]
GO:0009615	response to virus	1.39e-06	0.00293	9.11	3699	112	29	8	[LGALS9 - lectin, galactoside-binding, soluble, 9, IFITM3 - interferon induced transmembrane protein 3, ISG15 - isg15 ubiquitin-like modifier, IRF7 - interferon regulatory factor 7, MX1 - myxovirus (influenza virus) resistance 1, interferon-inducible protein p78 (mouse), OAS1 - 2'-5'-oligoadenylate synthetase 1, 40/46kda, PYCARD - pyd and card domain containing, IFI6 - interferon, alpha-inducible…
GO:0060337	type I interferon signaling pathway	5.8e-07	0.00305	18.22	3699	42	29	6	[IFITM3 - interferon induced transmembrane protein 3, ISG15 - isg15 ubiquitin-like modifier, IRF7 - interferon regulatory factor 7, MX1 - myxovirus (influenza virus) resistance 1, interferon-inducible protein p78 (mouse), OAS1 - 2'-5'-oligoadenylate synthetase 1, 40/46kda, IFI6 - interferon, alpha-inducible protein 6]
GO:0043281	regulation of cysteine-type endopeptidase activity involved in apoptotic process	2.01e-05	0.0212	10.07	3699	76	29	6	[LGALS9 - lectin, galactoside-binding, soluble, 9, LEF1 - lymphoid enhancer-binding factor 1, S100A8 - s100 calcium binding protein a8, PYCARD - pyd and card domain containing, S100A9 - s100 calcium binding protein a9, IFI6 - interferon, alpha-inducible protein 6]
GO:2000116	regulation of cysteine-type endopeptidase activity	3.58e-05	0.029	9.11	3699	84	29	6	[LGALS9 - lectin, galactoside-binding, soluble, 9, LEF1 - lymphoid enhancer-binding factor 1, S100A8 - s100 calcium binding protein a8, PYCARD - pyd and card domain containing, S100A9 - s100 calcium binding protein a9, IFI6 - interferon, alpha-inducible protein 6]
GO:2000106	regulation of leukocyte apoptotic process	8.29e-05	0.0437	16.46	3699	31	29	4	[LGALS9 - lectin, galactoside-binding, soluble, 9, IRF7 - interferon regulatory factor 7, PDCD1 - programmed cell death 1, IL7R - interleukin 7 receptor]
GO:0045071	negative regulation of viral genome replication	9.42e-05	0.0451	15.94	3699	32	29	4	[IFITM3 - interferon induced transmembrane protein 3, ISG15 - isg15 ubiquitin-like modifier, MX1 - myxovirus (influenza virus) resistance 1, interferon-inducible protein p78 (mouse), OAS1 - 2'-5'-oligoadenylate synthetase 1, 40/46kda]
